# Supplementary material for: Risk factors for gastroenteritis associated with canal swimming in two cities in the Netherlands during the summer of 2015: A prospective study
Source: PLoS One. 2017 Apr 3;12(4):e0174732. doi: 10.1371/journal.pone.0174732 (PMC5378355; doi:10.1371/journal.pone.0174732)
Supplement: S3 File — Compromised dataset of respondents Singel Swim Utrecht 2015 and Amsterdam City Swim 2015 (XLSX) [file pone.0174732.s003.xlsx]

## Sheet: Data
location	Respons_ID	swam_yn	dist_swam	freestyle	breaststroke	Back	swal_water	no_sips	swam_before_yn	compl_yn	naus_yn	still_naus	vom_yn	still_vom	headache_yn	still_headache	fever_yn	still_fever	coldchi_yn	still_coldchi	stompain_yn	still_stompain	diar_yn	still_diar	muscpain_yn	still_muscpain	redeye_yn	still_redeye	earpain_yn	still_earpain	resp_yn	still_resp	skin_yn	still_skin	other_yn	still_other	lab_yn	othercompbef_no	othercompbef_fam	othercompbef_friend	othercompaft_no	othercompaft_fam	othercompaft_friend	abroad_yn	chr_ill	asple	dm	reuma	liv_dis
0	1	1	2000	0	1		1	4	0	0																																		0	1	0	0	0	0
0	2	1	2000	1	0		1	5	1	0																																		0	1	0	0	0	0
0	3	1	2000	1	0		1	3	0	0																																		0	1	0	0	0	0
0	4	1	2000	0	1		1	3	0	1	0		0		0		0		0		0		0		0		0		0		1	1	0		0			1	0	0	1	0	0	1	1	0	0	0	0
0	5	1	2000	1	1		1	2	1	0																																		0	1	0	0	0	0
0	6	1	2000	1	1	1	1	6	0	0																																		0	0	0	0	0	0
0	7	1	2000	1	1		1	3	1	1	1	0	0		0		0		0		0		1	0	1	0	0		0		0		0		0			1	0	0	1	0	0	1	1	0	0	0	0
0	8	1	2000	1	1		1	5	0	0																																		0	1	0	0	0	0
0	9	1	2000	1	1		1	2	0	1	0		0		1	0	0		0		0		0		0		0		0		1	0	0		1	0		0	0	1	0	0	1	0	1	0	0	0	0
0	10	1	2000	1	0		1	2	1	0																																		0	1	0	0	0	0
0	11	1	2000	0	1		1	3	1	1	0		0		0		0		0		0		0		1	0	0		0		1	0	0		1	0		1	0	0	1	0	0	1	0	0	0	0	0
0	12	1	2000	1	1		0		0	0																																		0	1	0	0	0	0
0	13	1	2000	1	0		0		0	0																																		0	1	0	0	0	0
0	14	1	2000	0	1		1	2	1	0																																		0	1	0	0	0	0
0	15	1	1500	0	1		0		0	1	0		0		0		0		0		0		0		0		0		0		0		1		1	0		1	0	0	1	0	0	0	1	0	0	0	0
0	16	1	2000	0	1		0		0	0																																		0	1	0	0	0	0
0	17	1	2000	0	1		1	6	0	1	0		0		0		0		0		1	0	0		0		0		0		0		0		0			0	0	0	1	0	0	0	1	0	0	0	0
0	18	1	2000	0	0
0	19	1	2000	0	1		1	3	0	1	1	0	1	0	1	1	1	0	0		0		1	0	0		0		1	0	0		0		0			1	0	0	1	0	0	0	1	0	0	0	0
0	20	1	700	0	1		1	3	1	0																																		0	0	0	0	0	0
0	21	1	2000	0	1		1	2	0	1	0		0		1	0	1	0	1	0	1	0	1	0	1	0	0		0		0		1		1	1	0	1	0	0	1	0	0	0	1	0	0	0	0
0	23	1	2000	0	1		1	4	0	1	1	0	0		0		0		1	0	1	0	1	0	0		0		0		0		0		0			0	0	0	1	0	0	1	1	0	0	0	0
0	24	1
0	26	1
0	27	1	1500	0	1		1	4	0	0																																		0	1	0	0	0	0
0	28	1	2000	0	1		1	4	0	0																																		0	1	0	0	0	0
0	29	1	2000	1	1		1	4	0	1	0		0		0		0		0		0		0		0		0		0		1		0		1	1		0	0	0	1	0	0	0	1	0	0	0	0
0	30	1	700	0	1		0		0	0																																		0	1	0	0	0	0
0	31	1	2000	0	1		1	2	1	0																																		1	1	0	0	0	0
0	32	1	2000	0	1		0		0	0																																		1	1	0	0	0	0
0	33	1	2000	0	1		1	4	1	0																																		0	1	0	0	0	0
0	34	1	2000	0	1		1	1	1	1	0		0		1	0	0		1	0	0		0		1	0	0		0		0		0		0			1	0	0	1	0	0	0	1	0	0	0	0
0	35	1	1500	0	1		1	3	0	1	1	0	1	0	0		0		0		0		1	0	0		0		0		0		0		0			1	0	0	1	0	0	0	1	0	0	0	0
0	36	1	2000	0	1		1	3	0	0																																		0	1	0	0	0	0
0	37	1	2000	0	1		1	4	0	0																																		0	0	0	0	0	0
0	38	1	2000	1	1		1	2	1	1	1	0	1	0	0		1	0	0		0		0		0		0		0		0		0		0			1	0	0	1	0	0	0	1	0	0	0	0
0	39	1	2000	1	1		0		0	0																																		0	1	0	0	0	0
0	40	1	2000	0	1		0		0	1	0		0		0		0		0		0		0		0		0		1	1	1	1	0		0			0	1	0	1	0	0	0	1	0	0	0	0
0	41	1	2000	1	1		1	1	0	1	1	0	1	0	0		0		1	0	0		1	0	0		0		0		0		0		0			1	0	0	0	0	0	0	1	0	0	0	0
0	42	1	2000	0	1		1	2	1	0																																		0	1	0	0	0	0
0	43	1	2000	0	1		1	2	0	1	0		0		0		0		0		0		0		0		0		0		1	1	0		0			0	0	1	1	0	0	0	1	0	0	0	0
0	44	1	2000	0	1		0		1	0																																		0	0	0	0	0	0
0	45	1	2000	0	1		1	1	1	0																																		0	0	0	0	0	0
0	46	1	2000	0	1		1	1	0	0																																		0	1	0	0	0	0
0	47	1	2000	1	1		0		0	0																																		0	1	0	0	0	0
0	48	1	2000	0	1		0		0	0																																		0	1	0	0	0	0
0	49	1	2000	0	1		1	3	1	0																																		0	1	0	0	0	0
0	50	1	2000	0	1		1	6	0	0																																		0	1	0	0	0	0
0	51	1	2000	1	0		0		0	1	0		1	0	0		0		0		0		0		0		0		0		0		0		1	0		1	0	0	1	0	0	0	1	0	0	0	0
0	52	1	2000	1	0		1	3	0	0																																		0	0	0	0	0	0
0	53	1	2000	0	1		1	5	0	1	1	1	0		0		0		1	0	0		0		0		0		0		1	1	0		0			1	0	0	0	0	0	0	0	0	0	0	0
0	54	1	2000	0	1		1	4	1	0																																		0	1	0	0	0	0
0	55	1	2000	0	1		1	2	0	0																																		0	1	0	0	0	0
0	56	1	2000	0	1		1	3	0	0																																		0	0	0	0	0	0
0	57	1	2000	0	1		1	2	0	0																																		0	1	0	0	0	0
0	58	1	2000	1	0		1	3	0	1	1	0	0		0		0		1	0	0		0		0		0		0		0		0		0			1	0	0	1	0	0	0	1	0	0	0	0
0	59	1	2000	0	1		0		1	1
0	60	1	2000	0	1		1	4	0	0																																		0	1	0	0	0	0
0	61	1	700	0	1		0		1	0																																		0	1	0	0	0	0
0	62	1	2000	0	1		1	3	0	0																																		0	1	0	0	0	0
0	63	1	2000	1	0		1	3	1	1	1	0	0		0		0		0		0		1	0	0		0		0		0		0		0			1	0	0	1	0	0	0	1	0	0	0	0
0	64	1	2000	1	1		1	5	1	1	0		0		0		0		0		0		0		0		0		0		0		0		1	1		1	0	0	1	0	0	0	1	0	0	0	0
0	65	1	2000	1	0		1	3	0	0																																		0	1	0	0	0	0
0	66	1	2000	0	1		1	5	0	0																																		0	1	0	0	0	0
0	67	1	2000	0	1		1	2	0	1	1	1	0		0		0		0		1	0	1	0	1	0	0		0		1	0	0		0			1	0	0	1	0	0	0	0	0	0	0	0
0	68	1	2000	0	1		1	3	1	0																																		0	1	0	0	0	0
0	69	1	2000	1	0		0		1	1	0		0		0		1	0	1	0	0		0		0		0		0		0		0		0			1	0	0	1	0	0	1	0	0	0	0	0
0	70	1	2000	1	1		1	5	0	1	0		0		0		0		0		0		1	0	0		0		0		0		0		0			1	0	0	1	0	0	0	0	0	0	0	0
0	71	1	2000	1	0		1	6	0	0																																		0	0	0	0	0	0
0	72	0							0	0																																		0	1	0	0	0	0
0	73	1	2000	1	0		1	3	0	0																																		0	1	0	0	0	0
0	74	1	2000	0	1		1	5	1	1	1	1	1	0	1	1	1	0	1	0	1	0	1	1	1	0	0		0		1	1	0		0		1	0	1	0	1	0	0	0	1	0	0	0	0
0	75	1	2000	1	1		0		0	0																																		0	1	0	0	0	0
0	76	1	2000	1	0		0		0	0																																		0	0	0	0	0	0
0	77	1	2000	1	0		0		1	1	0		0		0		1	0	0		0		1	0	0		0		0		0		0		0			1	0	0	1	0	0	0	1	0	0	0	0
0	78	1	2000	1	1		1	2	0	1	1	0	0		0		0		1	0	1	0	1	0	1	0	0		0		0		0		0			1	0	0	1	0	0	0	0	0	0	0	0
0	79	1	2000	1	0		0		1	1	1	0	0		0		0		0		0		0		0		0		0		0		0		0			1	0	0	1	0	0	0	1	0	0	0	0
0	80	1	2000	1	0		1	6	0	1	1	1	1	0	1	0	0		1	0	1	1	1	1	1	0	0		0		0		0		0		0	1	0	0	0	1	0	0	1	0	0	0	0
0	81	1	2000	1	1		1	4	0	1	1	0	0		1	0	1	0	1	0	0		1	0	1	0	0		0		0		0		0			1	0	0	1	0	0	0	1	0	0	0	0
0	82	1	2000	0	1		1	4	1	1	1	1	1	0	1	0	1	0	1	1	1	1	1	0	0		0		0		0		0		0			1	0	0	0	0	1	0	1	0	0	0	0
0	83	1	2000	1	1		1	1	1	0																																		0	1	0	0	0	0
0	84	1	2000	0	1		0		0	0																																		0	1	0	0	0	0
0	86	1	2000	0	1		1	6	0	1	0		0		0		0		0		1	0	1	0	1	0	0		0		0		0		0			1	0	0	1	0	0	0	1	0	0	0	0
0	87	1	2000	0	1		1	6	1	0																																		0	0	0	0	0	0
0	88	1	2000	0	1		1	4	0	1	1	0	0		0		0		1	1	0		1	1	0		1	0	0		0		0		0			1	0	0	1	0	0	0	1	0	0	0	0
0	89	1	2000	0	1		0		0	1	0		0		0		0		0		0		0		1	0	0		0		1	1	0		0			1	0	0	1	0	0	0	1	0	0	0	0
0	90	1	2000	0	1		1	2	0	0																																		0	1	0	0	0	0
0	91	1	2000	0	1		1	5	1	1	1	1	0		1	1	0		0		1	0	1	0	0		0		0		1	0	0		0			1	0	0	1	0	0	0	0	0	0	0	0
0	92	1	2000	0	1		1	5	1	1	0		0		1	0	0		0		0		0		1	0	0		0		0		0		0			1	0	0	1	0	0	0	1	0	0	0	0
0	93	1	2000	1	1		1	1	1	0																																		0	1	0	0	0	0
0	94	1	2000	0	1		1	1	1	0																																		0	1	0	0	0	0
0	95	1	700	0	1		1	2	0	0																																		0	1	0	0	0	0
0	96	1	2000	1	0		1	6	1	0																																		0	1	0	0	0	0
0	97	1	1500	0	1		1	2	0	0																																		0	0	0	0	0	0
0	98	1	2000	0	1		1	1	0	0																																		0	1	0	0	0	0
0	99	1	2000	0	1		1	3	0	0																																		0
0	100	1	2000	1	1		1	1	1	0																																		0	0	0	0	0	0
0	101	1	2000	0	1		1	2	0	0																																		0	1	0	0	0	0
0	102	1	2000	0	1		1	4	0	0																																		0	1	0	0	0	0
0	103	1	2000	0	1		1	2	0	0																																		0	0	0	0	0	0
0	104	1	2000	0	1		1	3	1	1	0		0		1	0	0		1	0	1	0	1	0	1	0	0		1	1	0		0		0			1	0	0	1	0	0	0	1	0	0	0	0
0	105	1	1500	0	1		0		0	0																																		0	1	0	0	0	0
0	106	0							0	0																																		0	1	0	0	0	0
0	107	1	2000	0	1		1	3	1	0																																		0	1	0	0	0	0
0	108	1	2000	1	0		1	3	1	1	0		0		1	0	0		0		0		1	0	0		0		0		0		0		0			1	0	0	1	0	0	0	1	0	0	0	0
0	109	1	2000	1	1		0		0	1	1	0	1	0	0		0		0		1	0	0		0		0		0		1	0	0		0			1	0	0	1	0	0	0	1	0	0	0	0
0	110	1	2000	0	1		1	1	1	0																																		0	1	0	0	0	0
0	111	1	700	0	1		1	2	1	0																																		1	1	0	0	0	0
0	112	1	1500	1	0		1	2	0	1	0		0		0		0		1	0	0		0		1	0	0		0		1	1	0		0			1	0	0	0	1	0	0	1	0	0	0	0
0	113	1	2000	0	1		1	6	0	0																																		0	1	0	0	0	0
0	114	1	1500	1	0		1	6	0	0																																		0	1	0	0	0	0
0	115	1	2000	1	0		1	3	1	1	1	0	0		0		0		0		1	0	0		0		0		0		0		0		0			1	0	0	1	0	0	0	1	0	0	0	0
0	116	1	2000	0	1		1	2	1	1	1	0	0		0		0		1	0	1	0	0		0		0		0		1	0	0		0			1	0	0	1	0	0	0	1	0	0	0	0
0	117	1	2000	0	1		1	4	0	1	0		0		1	0	0		1	0	1	0	0		1	0	0		0		0		0		0			1	0	0	1	0	0	0	1	0	0	0	0
0	118	1	2000	0	1		1	4	0	1	0		0		0		0		0		0		1	0	1	0	0		0		1	1	0		0			1	0	0	1	0	0	0	1	0	0	0	0
0	119	1	700	0	1		0		1	0																																		0	0	0	0	0	0
0	120	1	1500	1	1		1	3	0	1	0		0		0		0		0		0		0		0		0		0		1	0	0		0			0	1	0	1	0	0	0	1	0	0	0	0
0	121	1	2000	0	1		1	2	0	1	1	0	0		1	0	0		1	0	0		0		0		0		0		1	1	0		0			1	0	0	1	0	0	0	1	0	0	0	0
0	122	1	2000	0	1		1	5	0	1	0		0		0		0		0		1	0	1	0	1	0	1	0	0		0		0		0			0	0	0	1	0	0	0	1	0	0	0	0
0	123	0							0	1	1	0	0		0		0		1	0	1	1	1	0	0		0		0		0		0		0			1	0	0	1	0	0	0	0	0	0	0	0
0	124	1	700	0	1		0		0	1	0		0		0		0		0		0		1	0	0		0		0		0		0		0			1	0	0	1	0	0	0	1	0	0	0	0
0	125	1	2000	1	0		0		1	0																																		1	0	0	0	0	0
0	126	1	1500	1	0		1	5	0	1	1	0	0		0		0		0		1	0	1	0	1	0	0		0		0		0		0			1	0	0	1	0	0	0	0	0	0	0	0
0	128	1	2000	0	1		1	3	0	0																																		0	1	0	0	0	0
0	129	1	700	0	1		1	3	1	0																																		0	1	0	0	0	0
0	130	1	2000	1	1		0		0	0																																		0	0	0	0	0	0
0	131	1	2000	0	1		1	1	0	1	0		0		0		0		0		0		0		0		0		0		1	1	0		0			1	0	0	1	0	0	0	0	0	0	0	0
0	132	1	1500	0	1		1	4	0	1	1	0	0		1	0	0		1	0	1	0	1	1	1	0	0		0		1	0	1		1	0		1	0	0	1	0	0	0	1	0	0	0	0
0	133	1	2000	0	1		1	2	1	0																																		0	1	0	0	0	0
0	134	1	2000	1	0		0		1	1	0		0		0		0		0		0		0		0		1	0	0		1	0	0		0			1	0	0	1	0	0	0	1	0	0	0	0
0	135	1	2000	0	1		1	5	0	1	0		0		1	0	0		1	0	1	0	1	0	0		0		0		0		0		0			1	0	0	1	0	0	0	1	0	0	0	0
0	136	1	2000	1	0		0		1	0																																		0	1	0	0	0	0
0	137	0
0	138	1	2000	0	1		1	6	1	1	1	0	1	0	1	0	0		1	0	1	0	1	0	1	0	0		0		1	0	0		1	0		1	0	0	1	0	0	0	0	0	0	0	0
0	139	1	2000	0	1		1	3	0	1	1	1	0		1	0	0		0		1		0		0		0		0		0		0		1	1		1	0	0	1	0	0	0	0	0	0	0	0
0	140	1	2000	0	1		0		0	0																																		0	1	0	0	0	0
0	141	1	2000	1	1		1	5	0	0																																		1	1	0	0	0	0
0	142	1	2000	0	1		1	2	0	1	1	0	0		0		0		0		0		0		0		0		1	1	1	1	0		0			1	0	0	1	0	0	0	1	0	0	0	0
0	143	1	2000	0	1		1	5	0	1	1	0	1	0	1	0	0		0		1	0	1	0	0		0		0		0		0		1	0		1	0	0	1	0	0	1	1	0	0	0	0
0	144	0							0	0																																		1	0	0	0	0	0
0	145	1	2000	1	1		1	5	0	1	1	0	1	0	1	0	1	0	1	0	0		1	0	1	0	0		0		1	1	0		0			1	0	0	1	0	0	0	1	0	0	0	0
0	146	1	2000	1	0		0		1	0																																		0	1	0	0	0	0
0	147	1	2000	0	1		1	4	1	0																																		0	1	0	0	0	0
0	148	1	2000	1	1		1	2	0	1	1	0	1	0	1	0	1	0	1	0	0		0		1	0	0		0		0		0		0			1	0	0	1	0	0	0	0	0	0	0	0
0	149	1	2000	1	0		1	1	1	1	1	0	0		0		0		0		1	0	1	0	0		1	0	0		1	1	0		0			1	0	0	1	0	0	0	1	0	0	0	0
0	150	1	2000	0	1		0		0	0																																		0	1	0	0	0	0
0	151	0							0	0																																		0	1	0	0	0	0
0	152	1	1500	0	1		0		0	1	0		0		1	0	0		1	0	0		0		0		0		0		0		0		0			1	0	0	1	0	0	0	1	0	0	0	0
0	153	1	2000	0	1		1	2	1	0																																		0	1	0	0	0	0
0	154	1	2000	1	0		1	3	1	0																																		0	1	0	0	0	0
0	155	1	700	0	1		0		1	0																																		0	1	0	0	0	0
0	156	1	700	0	1		0		1	0																																		0	1	0	0	0	0
0	157	1	2000	0	1		0		1	1	0		0		0		0		0		0		1	0	0		0		0		1	0	0		0			0	0	1	1	0	0	0	1	0	0	0	0
0	158	1	2000	0	1		1	4	1	1	1	0	0		0		0		0		1	0	1	0	1	0	0		0		0		0		0			1	0	0	1	0	0	0	1	0	0	0	0
0	159	1	2000	1	1		1	3	0	1	1	0	1	0	0		0		1	0	1	0	0		0		0		0		1	1	0		0			0	0	1	0	1	0	0	1	0	0	0	0
0	160	1	2000	1	0		0		1	0																																		0	1	0	0	0	0
0	161	1	2000	0	1		1	2	0	1	1	0	0		1	0	1	0	0		0		1	0	1	0	0		0		1	0	0		0			1	0	0	0	0	0	0	0	0	0	0	0
0	162	1	2000	0	1		1	4	0	0																																		0	1	0	0	0	0
0	163	1	2000	1	1		1	6	1	1	1	0	0		0		0		0		1	0	1	0	0		0		0		0		0		0			1	0	0	1	0	0	0	1	0	0	0	0
0	164	1	1500	0	1		0		1	0																																		0	1	0	0	0	0
0	165	1	2000	1	0		1	2	0	1	0		0		0		0		0		0		1	0	0		0		0		0		0		0			1	0	0	1	0	0	0	1	0	0	0	0
0	166	1	2000	0	1		1	4	1	1	0		0		0		0		0		0		0		1	1	0		0		0		0		0			1	0	0	1	0	0	0	1	0	0	0	0
0	167	1	2000	1	0		0		0	0																																		0	0	0	0	0	0
0	168	1	2000	0	1		0		0	1	0		0		0		0		0		0		0		0		1	0	0		0		0		0			1	0	0	1	0	0	1	0	0	0	0	0
0	169	1	2000	0	1		0		1	0																																		0	1	0	0	0	0
0	170	1	2000	0	1		1	5	0	0																																		0	0	0	0	0	0
0	171	0							0	0																																		0	1	0	0	0	0
0	172	1	2000	0	1		1	2	0	0																																		0	1	0	0	0	0
0	173	1	2000	0	1		1	3	0	1	1	0	0		1	0	0		1	0	1	0	1	0	1	0	0		0		1	0	0		0			1	0	0	1	0	0	0	1	0	0	0	0
0	174	1	2000	0	1		1	6	0	0																																		0
0	175	1	2000	0	1		1	1	0	1	0		0		0		0		0		0		0		0		0		0		1	1	0		1	0		1	0	0	1	0	0	0	1	0	0	0	0
0	176	0							0	0																																		1	1	0	0	0	0
0	177	1	1500	0	1		1	3	0	1	0		1	0	0		0		0		0		1	0	0		0		0		0		0		0			1	0	0	0	0	0	0	1	0	0	0	0
0	178	1
0	179	1	2000	1	1		1	2	0	0																																		0	1	0	0	0	0
0	180	1	2000	0	1		1	4	0	0																																		0	1	0	0	0	0
0	181	1	2000	1	0		1	2	0	1	1	0	0		1	0	1	0	1	0	1	0	1	0	0		0		1	1	0		0		0			1	0	0	1	0	0	0	0	0	0	0	0
0	182	1	2000	0	1		1	4	0	1	1	1	0		0		0		1	0	1	0	1	1	0		0		0		0		0		0			1	0	0	1	0	0	0	1	0	0	0	0
0	183	0							0	0																																		0	1	0	0	0	0
0	184	1	2000	1	0		1	1	0	0																																		0	1	0	0	0	0
0	185	1	2000	1	1		1	1	0	1	1	0	1	0	1	1	1	0	1	0	1	1	1	0	1	0	0		0		0		0		0
0	186	1	2000	1	0		1	4	0	0																																		1	1	0	0	0	0
0	187	1	2000	0	1		1	5	0	1	0		0		0		0		0		0		0		0		0		0		1	0	0		0		0	1	0	0	1	0	0	0	1	0	0	0	0
0	188	1	2000	1	0		0		1	0																																		0	1	0	0	0	0
0	189	0							1	0																																		0	1	0	0	0	0
0	190	1	2000	0	1		1	3	0	1	1	1	1	0	0		0		0		1	1	0		1	0	0		0		1	1	0		0			1	0	0	0	0	0	0	0	0	0	0	0
0	191	1	2000	0	1		1	2	1	1	0		0		0		0		0		0		0		0		0		0		1	1	0		0			1	0	0	1	0	0	0	1	0	0	0	0
0	192	1	1500	0	1		1	3	0	0																																		0	0	0	0	0	0
0	193	1	2000	0	1		1	2	0	0																																		0	1	0	0	0	0
0	194	1	700	0	1		0		0	0																																		1	1	0	0	0	0
0	195	1	700	1	0		1	1	1	0																																		0	1	0	0	0	0
0	196	1	2000	0	1		1	4	0	1	1	0	1	0	0		0		0		1	0	1	0	0		0		0		0		0		0		0	1	0	0	1	0	0	0	1	0	0	0	0
0	197	1	1500	0	1		1	5	0	1	0		0		0		0		0		0		0		0		0		0		0		0		1	1		1	0	0	1	0	0	0	0	0	0	0	0
0	199	1	2000	1	0		1	3	1	1	1	0	0		0		0		0		1	0	1	0	0		0		0		0		0		0			1	0	0	1	0	0	0	1	0	0	0	0
0	200	1	2000	0	0
0	201	0							0	1	0		0		0		0		0		0		0		0		0		0		1	1	0		0			0	0	0	1	0	0	0	1	0	0	0	0
0	202	0							0	0																																		0	0	0	0	0	0
0	203	1	700	0	1		1	4	1	0																																		0	1	0	0	0	0
0	204	1	1500	0	1		0		0	1	0		0		0		0		1	0	0		0		0		0		1	1	1	1	0		0			1	0	0	1	0	0	1	1	0	0	0	0
0	205	1	2000	1	0		1	2	0	0																																		1	0	0	0	0	0
0	206	1	1500	1	1		1	1	1	1	0		0		1	0	0		0		1	1	1	1	0		0		0		1	1	1	0	0			0	0	1	1	0	0	0	1	0	0	0	0
0	207	1	2000	0	1		1	4	0	0																																		0	1	0	0	0	0
0	208	1	2000	0	1		1	3	0	0																																		0	1	0	0	0	0
0	209	0
0	211	0							0	0																																		0	1	0	0	0	0
0	212	1	2000	0	1		1	2	1	1	1	0	1	0	1	0	0		1	0	0		0		0		0		0		0		0		0			1	0	0	0	1	0	0	1	0	0	0	0
0	213	1	2000	0	1		1	5	0	1	0		0		0		0		0		1	1	1	1	0		0		0		0		0		0			1	0	0	1	0	0	0	1	0	0	0	0
0	214	1	700	0	1		0		0	1	1	0	0		1	0	0		0		0		0		0		0		0		1	1	0		0			1	0	0	1	1	0	0	1	0	0	0	0
0	215	1	2000	0	1		1	5	1	1	1	1	1	0	0		0		0		0		1	1	1	1	0		0		0		0		0			1	0	0	1	0	0	0	0	0	0	0	0
0	216	1	2000	0	1		1	2	1	1	0		0		0		0		0		0		0		0		0		0		1	1	0		0			0	1	0	1	0	0	0	1	0	0	0	0
0	217	1	2000	0	1		1	3	1	1	1	0	0		1	0	0		0		1	0	0		1	0	0		0		0		0		0			0	0	0	1	0	0	0	1	0	0	0	0
0	218	1	2000	1	0		0		1	0																																		0	1	0	0	0	0
0	219	1	2000	1	1		1	1	0	0																																		1	1	0	0	0	0
0	220	1	700	0	1		1	3	0	0																																		0	1	0	0	0	0
0	221	1
0	222	1	2000	1	1		1	2	0	0																																		0	1	0	0	0	0
0	223	0							0	0																																		0	0	0	0	0	0
0	224	1	2000	0	1		0		0	0																																		0	1	0	0	0	0
0	225	1	2000	0	1		1	4	0	1	1	1	0		1	0	0		0		1	1	1	1	1	0	0		1	0	1	1	0		0			1	0	0	1	0	0	0	1	0	0	0	0
0	226	1	2000	0	1		1	4	0	0																																		1	1	0	0	0	0
0	227	1	1500	0	1		1	2	1	1	0		0		0		0		0		0		0		0		0		0		1	1	0		0			1	0	0	1	0	0	0	1	0	0	0	0
0	228	1	2000	1	0		1	6	1	0																																		0	1	0	0	0	0
0	230	1	2000	1	1		1	1	0	0																																		0	1	0	0	0	0
0	231	1	2000	0	1		1	4	1	1	1	0	0		0		0		0		0		0		0		0		0		0		0		0
0	232	1	2000	0	1		1	5	1	0																																		0	1	0	0	0	0
0	233	1	2000	0	1		0		1	0																																		0	0	0	0	1	0
0	234	1	2000	0	1		1	1	0	0																																		0	0	0	0	0	0
0	235	1	2000	1	0		1	6	1	0																																		0	1	0	0	0	0
0	236	1	2000	1	0		1	2	1	0																																		0	1	0	0	0	0
0	237	1	2000	0	1		1	4	0	1	0		0		1	0	0		1	0	0		0		1	0	0		0		1	1	0		0			1	0	0	1	0	0	0	1	0	0	0	0
0	238	1	2000	0	1		1	4	0	1	1	0	0		0		0		0		1	0	1	0	1	0	0		0		1	1	0		0			1	0	0	1	0	0	0	1	0	0	0	0
0	239	1	2000	1	0		1	2	0	0																																		1	1	0	0	0	0
0	240	1	2000	0	1		1	5	0	0																																		0	1	0	0	0	0
0	241	1	2000	0	1		1	3	0	1	0		0		1	0	0		0		0		0		0		1	0	0		1	0	0		0			1	0	0	1	0	0	0	1	0	0	0	0
0	242	1	2000	0	1		0		0	1	1	0	0		0		0		0		1	0	0		0		0		0		0		0		0
0	243	1	2000	1	0	1	0		0	1	1	0	1	0	0		0		0		0		0		1	0	0		0		0		0		0			1	0	0	0	1	0	0	1	0	0	0	0
0	244	1	2000	1	0		1	2	1	1	0		0		0		0		0		1	0	1	1	0		0		0		0		0		0			1	0	0	1	0	0	0	1	0	0	0	0
0	245	1	2000	0	1		0		0	0																																		0	1	0	0	0	0
0	246	1	1500	0	1		1	6	0	1	1	0	1	0	1	0	0		0		1	0	0		0		0		0		0		0		0			1	0	0	0	1	0	0	1	0	0	0	0
0	247	1	2000	0	1		1	4	0	0																																		0	1	0	0	0	0
0	248	1	2000	0	1	1	1	1	1	0																																		0	1	0	0	0	0
0	249	1	1500	0	1		1	3	1	1	1	1	1	0	0		1	0	0		1	1	1	1	0		0		0		0		1	0	0		0	1	0	0	0	1	1	0	1	0	0	0	0
0	250	1	2000	1	0		1	3	0	1	1	0	0		1	0	0		1	0	1	0	1	0	1	0	0		1	1	0		0		0
0	251	1	2000	0	1		1	3	1	0																																		0	0	0	0	0	0
0	252	1	2000	0	1		0		0	0																																		0	0	0	0	0	0
0	253	1	2000	1	0		1	2	0	1	1	0	1	0	0		0		0		1	0	0		0		0		0		1	1	0		0			1	0	0	1	0	0	0	0	0	0	0	0
0	255	1	2000	0	1		1	4	1	0																																		0	0	0	0	0	0
0	256	1	2000	1	0		1	6	1	0																																		0	1	0	0	0	0
0	257	1	700	0	1		0		0	0																																		0	1	0	0	0	0
0	259	1	2000	1	0		0		0	0																																		0	1	0	0	0	0
0	260	1	2000	0	1		1	5	0	0																																		0	1	0	0	0	0
0	261	1	2000	0	1		1	2	0	1	1	0	0		1	0	1	0	1	0	1	0	0		1	0	0		0		0		0		0			1	0	0	1	0	0	0	1	0	0	0	0
0	262	1
0	263	1	2000	0	1		1	5	1	0																																		0	1	0	0	0	0
0	264	1	2000	0	1		1	5	0	1	0		0		0		0		0		0		0		0		0		0		1	0	0		1	1		1	0	0	1	0	0	0	1	0	0	0	0
0	265	1	2000	0	1		0		0	1	1	1	0		0		1	0	1	0	1	1	0		0		0		0		0		0		0			1	0	0	1	0	0	0	1	0	0	0	0
0	266	1	2000	1	0		1	2	1	0																																		0	1	0	0	0	0
0	267	0
0	268	1
0	269	1	1500	1	1		1	5	0	0																																		0	1	0	0	0	0
0	270	1	2000	1	0		1	1	1	1	1	0	0		1	1	1	0	0		0		1	1	0		0		0		1	1	0		0			0	1	0	1	0	0	0	1	0	0	0	0
0	271	0							0	1	0		0		1	1	0		0		0		0		0		0		0		1	1	0		0			0	1	1	1	0	0	0	1	0	0	0	0
0	272	0							0	0																																		0	1	0	0	0	0
0	273	1	1500	0	1		1	5	0	0																																		0	1	0	0	0	0
0	274	0							0	0																																		0
0	275	1	700	0	1		0		0	0																																		0	1	0	0	0	0
0	276	0							0	0																																		0	1	0	0	0	0
0	277	1	2000	0	1		1	5	0	1	1	0	0		0		0		0		0		0		0		0		0		0		0		0			1	0	0	1	0	0	0	1	0	0	0	0
0	278	1	2000	0	1		1	4	0	1	0		0		0		0		0		0		0		1	0	0		0		0		0		0			1	0	0	1	0	0	0	1	0	0	0	0
0	279	1	2000	0	1		0		1	1	0		0		1	0	0		1	0	0		0		1	0	0		0		1	1	0		0			0	1	0	1	0	0	0	1	0	0	0	0
0	280	1	2000	0	1		1	3	0	0																																		0	1	0	0	0	0
0	281	1	2000	0	1		0		0	0																																		0	1	0	0	0	0
0	282	1	2000	0	1		1	4	0	1	1	0	0		0		0		1	0	0		0		1	0	0		0		0		0		0			1	0	0	1	0	0	0	1	0	0	0	0
0	283	1	2000	0	1		1	3	0	0																																		0	1	0	0	0	0
0	284	1	2000	1	1		1	3	1	0																																		0	0	0	0	0	0
0	285	1	2000	1	0		0		0	0																																		0	1	0	0	0	0
0	286	1	700	0	1		0		0	1	0		0		0		0		1	0	0		0		1	0	0		0		1	1	0		0			1	0	0	1	0	0	0	1	0	0	0	0
0	287	0							0	0																																		0	1	0	0	0	0
0	288	1	1500	1	0		1	4	0	1	1	0	0		1	0	0		1	0	0		1	0	1	0	0		1	0	0		0		0			1	0	0	0	0	0	0	1	0	0	0	0
0	289	1	2000	0	1		1	3	0	1	0		0		0		0		0		0		0		0		1	0	0		1	1	0		0			1	0	0	1	0	0	0	0	0	0	0	0
0	290	1	2000	0	1		1	4	1	1	1	0	0		0		0		0		1	0	0		0		0		0		0		0		0			1	0	0	0	1	0	0	0	0	0	0	0
0	291	0							0	0																																		0	1	0	0	0	0
0	292	1	700	1	0		1	6	0	0																																		0	1	0	0	0	0
0	293	1	2000	1	0		1	2	1	0																																		0	0	0	0	0	0
0	294	1	2000	1	1		0		0	1	1	0	1	0	0		1	0	1	0	1	0	0		1	0	0		0		0		0		0			0	1	0	1	0	0	0	1	0	0	0	0
0	295	1	2000	1	0		1	5	0	0																																		0	1	0	0	0	0
0	296	1	2000	0	1		1	3	1	1	1	0	0		0		0		0		1	0	0		0		0		0		0		0		1	0		1	0	0	0	0	0	0	0	0	0	0	0
0	297	1	2000	1	1		1	6	0	0																																		0	1	0	0	0	0
0	298	1	700	1	1		1	1	0	0																																		0	1	0	0	0	0
0	299	1	2000	1	1		1	1	0	0																																		0	1	0	0	0	0
0	300	1	2000	1	1		1	4	0	1	1	0	1	0	0		0		0		1	0	1	0	0		0		0		0		0		0			1	0	0	1	0	0	0	1	0	0	0	0
0	301	0							0	0																																		0	1	0	0	0	0
0	302	1	2000	1	0		1	1	1	1	1	1	0		0		0		0		1	1	0		0		0		0		0		0		0		0	1	0	0	1	0	0	0	1	0	0	0	0
0	303	1	2000	0	1		1	2	0	1	1	0	0		1	0	0		0		1	0	1	0	0		0		0		0		0		0			1	0	0	0	0	0	0	0	0	0	0	0
0	304	0							0	0																																		0	1	0	0	0	0
0	305	1	2000	1	1		1	2	0	1	1	0	1	0	0		0		0		0		1	0	0		0		0		0		0		0			1	0	0	1	0	0	0	1	0	0	0	0
0	306	1	2000	1	1		1	1	1	0																																		0	1	0	0	0	0
0	307	0							0	1	1	0	1	0	0		0		1	0	1	0	0		1	0	0		0		0		0		0			1	0	0	1	0	0	1	1	0	0	0	0
0	308	1	1500	0	1		1	2	0	0																																		0	0	0	0	0	0
0	309	1	2000	1	0		0		1	0																																		0	1	0	0	0	0
0	310	0							0	1	0		0		1	0	1	0	1	0	0		0		0		0		0		1	1	0		0			0	0	1	1	0	0	0	1	0	0	0	0
0	311	1	2000	0	1		0		0	0																																		0	1	0	0	0	0
0	312	1	2000	0	1		1	2	1	0																																		0	1	0	0	0	0
0	313	1	1500	0	1		1	1	0	0																																		1	1	0	0	0	0
0	314	1	1500	0	1		1	6	1	1	0		0		1	1	1	0	1	0	0		0		1	0	0		1	0	1	0	0		0		0	1	0	0	1	0	0	0	1	0	0	0	0
0	315	1	2000	0	1		1	4	0	0																																		1	1	0	0	0	0
0	316	1	2000	0	1		1	3	1	1	1	0	1	0	0		0		0		0		1	0	0		0		0		0		0		0			1	0	0	1	0	1	0	0	0	0	1	0
0	317	1	2000	0	1		1	1	1	1	1	0	1	0	1	0	0		1	0	1	0	1	0	1	0	0		0		0		0		0		0	1	0	0	1	0	0	0	1	0	0	0	0
0	318	1	2000	0	1		1	1	0	0																																		0	1	0	0	0	0
0	320	0							1	0																																		0	0	0	0	0	0
0	321	0							0	0																																		0	1	0	0	0	0
0	323	1	2000	0	1		1	3	0	0																																		0	1	0	0	0	0
0	324	0							0	1	0		0		1	0	0		0		0		0		0		1	1	0		1	1	0		1	0	0	1	0	0	1	0	0	0	0	0	0	0	0
0	325	1	2000	1	0		1	2	0	0																																		1	1	0	0	0	0
0	326	1	2000	0	1		1	3	0	1	1	0	0		0		0		0		1	0	1	0	1	1	0		0		0		0		0			1	0	0	1	0	0	0	1	0	0	0	0
0	327	1
0	328	0							0	0																																		1	1	0	0	0	0
0	329	1	2000	0	1		1	3	1	0																																		0	1	0	0	0	0
0	330	0							1	0																																		0	1	0	0	0	0
0	331	1	2000	1	1		0		1	0																																		0	1	0	0	0	0
0	332	0							0	0																																		0	1	0	0	0	0
0	333	1	2000	0	1		1	5	0	1	1	0	1	0	1	1	0		1	0	1	1	1	1	1	1	0		0		0		0		0		1	0	0	0	1	0	0	0	0	0	0	0	0
0	334	1	2000	0	1		1	3	1	0																																		0	1	0	0	0	0
0	335	1	2000	1	1		0		1	0																																		0	0	0	0	0	0
0	336	1	1500	0	1		1	2	0	0																																		0	0	0	0	0	0
0	337	1	2000	1	1		1	3	1	0																																		0	0	0	0	0	0
0	338	1	2000	0	1		1	3	0	1	0		0		1	0	0		0		0		0		0		0		0		0		0		0			1	0	0	1	0	0	0	0	0	0	0	1
0	339	1	2000	1	1		1	5	1	0																																		0	1	0	0	0	0
0	340	1	700	1	1		1	1	1	1	1	0	1	0	0		1	0	0		1	1	1	0	0		0		1	0	0		0		0			0	0	0	1	0	0	1	1	0	0	0	0
0	341	0							0	0																																		0	0	0	0	0	0
0	342	1	2000	0	1		1	3	0	0																																		0	1	0	0	0	0
0	343	1	2000	1	1		1	4	0	1	1	0	1	0	0		1	0	1	0	1	0	1	0	1	0	0		0		0		0		0			1	0	0	0	0	0	0	1	0	0	0	0
0	344	1	700	0	1		1	3	0	0																																		0	1	0	0	0	0
0	345	1	2000	0	1		1	4	1	1	0		0		0		0		0		1	0	0		0		0		0		1	1	0		0			1	0	0	1	0	0	0	0	0	0	0	0
0	346	1	2000	0	1	1	1	6	0	1	1	0	1	0	0		0		0		1	0	1	0	0		0		0		0		0		0			1	0	0	0	1	0	0	1	0	0	0	0
0	347	1	2000	0	1		1	4	1	0																																		0	1	0	0	0	0
0	348	0							0	0																																		0	0	0	0	0	1
0	350	1	2000	1	1		1	5	0	1	0		0		0		0		0		0		0		0		0		0		0		0		1	1		1	0	0	1	0	0	0	1	0	0	0	0
0	351	1	2000	0	1		1	3	1	0																																		0	0	0	0	0	0
0	352	1	2000	1	1		1	3	1	1	1	0	1	0	0		0		0		0		0		0		0		0		0		0		0			1	0	0	0	0	0	0	1	0	0	0	0
0	353	1	2000	0	1		1	1	1	1	1	0	1	0	1	0	1	0	1	0	1	0	1	0	1	0	0		0		0		0		0			1	0	0	1	0	0	0	1	0	0	0	0
0	354	1	2000	0	1		1	6	0	1	0		0		0		0		0		0		1	0	0		0		0		0		0		0			1	0	0	1	0	0	0	1	0	0	0	0
0	355	1	1500	0	1	1	0		0	0																																		0	1	0	0	0	0
0	356	1	700	1	1		1	2	0	1	0		0		0		0		0		0		1	0	0		0		0		0		0		0			1	0	0	1	0	0	0	0	0	0	0	0
0	357	1	2000	0	1		1	3	1	1	1	0	1	0	0		0		0		0		1	0	0		0		0		0		1		1	0		1	0	0	1	0	0	0	1	0	0	0	0
0	358	1	2000	0	1		1	4	0	0																																		0	1	0	0	0	0
0	359	1	2000	1	0		1	2	1	1	1	0	1	0	1	0	0		1	0	1	0	1	0	0		0		0		0		0		0			1	0	0	1	0	0	0	1	0	0	0	0
0	360	0							0	0																																		0	0	0	0	0	0
0	361	0							0	0																																		0	1	0	0	0	0
0	362	0							0	0																																		0	1	0	0	0	0
0	364	1
0	365	1	2000	1	1		1	3	0	1	1	0	0		1	1	1	1	1	0	0		0		1	1	0		1	1	1	1	0		1	1		1	0	0	1	0	0	0	1	0	0	0	0
0	366	1	2000	0	1		1	1	0	0																																		0	1	0	0	0	0
0	367	1	2000	0	1		1	2	0	1	0		0		0		0		0		0		0		0		0		0		1	0	0		1	0		1	0	0	1	0	0	0	0	0	0	0	0
0	368	1	2000	0	1		1	3	0	1	1	1	0		0		0		0		1	1	1	1	0		0		0		0		0		1	1		0	0	0	1	0	0	0	1	0	0	0	0
0	369	1	2000	0	1		1	3	0	1	0		0		1	1	0		1	0	0		0		0		0		1	1	1	1	0		0			1	0	0	1	0	0	0	1	0	0	0	0
0	370	1	2000	0	1		1	3	1	0																																		0	1	0	0	0	0
0	371	1	2000	1	0		1	3	1	1	0		0		0		0		0		0		1	0	0		0		1	1	1	0	0		0		0	1	0	0	1	0	0	0	1	0	0	0	0
0	373	1	2000	0	1		0		0	0																																		0	1	0	0	0	0
0	374	1	1500	1	1	1	1	4	0	0																																		0	1	0	0	0	0
0	375	1	2000	0	1		1	4	0	0																																		0	1	0	0	0	0
0	376	0							0	0																																		0	1	0	0	0	0
0	377	1	1500	0	1		1	4	1	1	1	0	0		0		0		1	0	1	0	1	0	1	0	0		0		1	0	0		0			1	0	0	1	0	0	0	0	0	0	0	0
0	378	0							0	0																																		0	0	0	0	0	0
0	379	1	2000	1	0		1	6	0	1	1	0	0		0		0		0		0		1	0	0		0		0		0		0		0			1	0	0	1	0	0	0	0	0	0	0	0
0	380	1	2000	1	0		0		1	0																																		0	1	0	0	0	0
0	381	1	2000	0	1		1	3	1	0																																		0	1	0	0	0	0
0	382	1	2000	0	1		1	6	0	0																																		0	1	0	0	0	0
0	383	1	2000	1	1		1	2	1	1	0		0		0		0		0		1	0	1	0	0		0		0		1	0	0		0			1	0	0	0	1	0	0	1	0	0	0	0
0	384	1	1500	0	1		0		0	1	0		0		0		0		0		0		0		0		0		0		1	1	0		0			1	0	0	1	0	0	0	0	0	0	0	0
0	385	1	2000	0	1		1	4	1	0																																		0	1	0	0	0	0
0	386	1	2000	0	1		1	4	1	0																																		0	1	0	0	0	0
0	387	0							0	0																																		0	1	0	0	0	0
0	388	1	1500	0	1		1	1	0	1	0		0		0		0		0		1	0	0		0		0		0		0		0		0			1	0	0	0	1	0	0	1	0	0	0	0
0	389	1	2000	0	1		1	4	0	1	0		0		1	0	1	0	1	0	1	0	1	0	1	0	0		0		0		0		0			1	0	0	1	0	0	0	1	0	0	0	0
0	390	1	2000	1	1		1	2	0	0																																		0	0	0	0	0	0
0	391	1	2000	1	1		1	3	1	0																																		0	1	0	0	0	0
0	392	1	1500	1	1		1	1	0	0																																		0	1	0	0	0	0
0	393	1	1500	1	1		1	5	1	1	1	0	1	0	1	0	0		0		1	0	1	0	0		0		0		1	0	0		0			1	0	0	1	0	0	0	1	0	0	0	0
0	394	1	2000	1	0		1	4	0	0																																		0	1	0	0	0	0
0	395	1	2000	0	1		1	5	1	1	1	0	1	0	1	0	0		1	0	0		0		0		0		0		0		0		0			1	0	0	1	0	0	1	0	0	0	1	0
0	396	1	2000	1	1	1	1	6	0	0																																		0	1	0	0	0	0
0	397	1	2000	1	0		0		1	0																																		0	0	0	0	0	0
0	398	0							0	0																																		0	1	0	0	0	0
0	399	0							0	0																																		0	1	0	0	0	0
0	400	1	2000	1	1		1	4	1	1	1	0	1	0	1	0	0		0		1	0	0		1	0	0		0		0		0		0
0	401	1	2000	1	1		1	4	1	0																																		0	1	0	0	0	0
0	402	1	2000	0	1		1	3	0	1	0		0		1	0	0		1	0	0		0		0		0		1	1	1	1	0		0			0	1	0	0	1	0	0	1	0	0	0	0
0	403	1	1500	1	0		0		0	0																																		0	1	0	0	0	0
0	404	0							0	0																																		1	0	0	0	1	0
0	405	1	2000	0	1		1	3	0	0																																		0	1	0	0	0	0
0	406	0							0	1	1	0	0		0		0		0		0		1	0	0		1	1	0		1	1	0		0			0	1	1	0	1	0	0	1	0	0	0	0
0	407	0							0	0																																		0	1	0	0	0	0
0	408	0
0	409	0							0	0																																		0	1	0	0	0	0
0	410	0							0	0																																		0	1	0	0	0	0
0	411	1	2000	0	1		1	3	1	1	0		0		0		0		0		1	0	1	0	0		0		0		0		0		0			1	0	0	1	0	0	0	1	0	0	0	0
0	412	1	2000	0	1		1	2	1	0																																		0	1	0	0	0	0
0	413	1	2000	0	1		1	1	0	0																																		0	1	0	0	0	0
0	414	0							0	0																																		0	1	0	0	0	0
0	415	0							0	0																																		0	0	0	0	1	0
0	416	1	2000	0	1		1	4	1	0																																		1	1	0	0	0	0
0	417	0							0	0																																		0	1	0	0	0	0
0	418	1	2000	0	1		1	5	0	1	1	0	0		0		0		1	0	0		0		0		0		0		1	1	0		0			1	0	0	1	0	0	0	0	0	0	0	0
0	419	1	2000	1	0		1	1	1	0																																		0	1	0	0	0	0
0	420	1
0	421	1	700	0	1		1	4	1	1	1	0	1	0	0		0		0		1	0	0		0		0		0		1	1	0		0			1	0	0	1	0	0	0	1	0	0	0	0
0	422	0							0	0																																		0	1	0	0	0	0
0	423	1	2000	1	1		1	2	0	0																																		0	0	0	0	0	0
0	424	1	2000	1	1		1	6	0	1	0		1	0	1	0	0		0		0		0		0		0		0		0		1	0	0			1	0	0	1	0	0	0	1	0	0	0	0
0	425	1	2000	1	1		1	2	0	1	0		0		1	1	1	0	1	0	0		1	0	1	0	0		0		0		0		0			0	0	0	1	0	0	0	1	0	0	0	0
0	426	1	2000	1	1		0		0	0																																		0	1	0	0	0	0
0	427	1	2000	0	1		1	3	1	1	0		0		0		0		0		1	0	1	0	0		0		0		0		0		0			1	0	0	1	0	0	0	1	0	0	0	0
0	428	1	700	0	1		1	1	0	0																																		0	1	0	0	0	0
0	429	1	2000	0	1		1	3	0	0																																		0	1	0	0	0	0
0	431	1	1500	1	0		1	3	1	0																																		0	0	0	0	0	0
0	432	1	2000	1	0		1	1	1	0																																		0	1	0	0	0	0
0	433	1	2000	1	1		1	5	0	0																																		0	1	0	0	0	0
0	434	1	2000	0	1		1	4	0	1	0		0		1	0	0		0		0		0		0		0		0		0		0		0			1	0	0	1	0	0	0	1	0	0	0	0
0	435	1	2000	0	1		1	4	0	1	0		0		0		0		0		0		0		1	0	1	0	1	0	1	0	0		0			1	0	0	1	0	0	0	1	0	0	0	0
0	436	1	2000	0	1		1	2	0	1	1	0	0		0		0		0		1	0	1	0	0		0		0		0		0		0			1	0	0	1	0	0	0	1	0	0	0	0
0	437	1	2000	1	0		1	3	0	1	1	0	0		0		0		0		0		0		0		0		0		1	1	0		0			1	0	0	1	0	0	0	1	0	0	0	0
0	438	1	2000	1	1		1	3	1	0																																		0	1	0	0	0	0
0	439	1	2000	0	1		1	5	1	0																																		0	1	0	0	0	0
0	440	0							0	0																																		0	1	0	0	0	0
0	441	1	2000	1	1		1	1	0	0																																		0	1	0	0	0	0
0	442	1	2000	0	1		0		1	0																																		0	1	0	0	0	0
0	443	1	2000	0	1		1	4	0	1	0		0		1	1	0		1	1	0		1	0	1	0	0		0		1	1	0		0			1	0	0	1	0	0	0	1	0	0	0	0
0	444	1	2000	1	1	1	0		1	0																																		0	1	0	0	0	0
0	446	1	700	0	1		1	1	1	0
0	447	0							0	0																																		0	0	0	0	0	0
0	448	1	2000	1	1		0		0	1	1	0	0		0		0		0		0		0		0		0		0		1	0	0		0			0	1	0	0	1	0	0	1	0	0	0	0
0	449	1	2000	0	1		1	1	0	0																																		1	1	0	0	0	0
0	450	1	2000	1	0		0		1	0																																		0	1	0	0	0	0
0	451	1	2000	1	1	1	1	4	0	0																																		0	1	0	0	0	0
0	452	1	2000	1	0		0		1	0																																		0	1	0	0	0	0
0	453	1	1500	0	1		1	1	0	0																																		0	1	0	0	0	0
0	454	1	2000	0	1		1	2	0	1	1	0	0		1	0	1	0	0		1	0	0		0		0		0		0		0		0			0	0	1	0	1	0	0	0	0	0	0	0
0	455	1	2000	0	1	1	0		0	0																																		0	1	0	0	0	0
0	456	0							0	0																																		0	1	0	0	0	0
0	457	1	2000	1	1		0		0	0																																		0	0	0	0	0	0
0	458	1	1500	0	1		1	1	0	0																																		1	0	0	0	0	0
0	459	1	2000	1	1		1	1	0	1	1	0	1	0	1	1	1	0	1	0	1	1	1	0	0		0		0		0		0		0		1	1	0	0	1	0	0	0	1	0	0	0	0
0	460	0
0	461	1	2000	0	1		1	2	0	0																																		0	1	0	0	0	0
0	462	0							0	0																																		0	1	0	0	0	0
0	463	1	2000	0	1		1	3	0	1	0		0		0		0		0		0		0		1	1	0		0		1	0	1	0	1	1		1	0	0	1	0	0	0	0	0	0	0	0
0	464	0							0	0																																		0	1	0	0	0	0
0	465	1	2000	1	1		1	5	0	1	1	1	0		0		0		0		1	1	0		0		0		0		0		0		0		0	1	0	0	1	0	0	1	1	0	0	0	0
0	466	0							0	0																																		0	1	0	0	0	0
0	467	1	2000	1	0		0		0	0																																		0	1	0	0	0	0
0	468	1	1500	1	1		0		0	1	1	0	1	0	0		0		1	0	1	0	1	0	0		0		1	0	1	1	0		0			1	0	0	0	0	0	1	1	0	0	0	0
0	469	1	2000	0	1		1	2	1	1	0		0		1	0	0		1	0	0		0		0		0		1	0	1	1	0		0			1	0	0	0	1	0	0	1	0	0	0	0
0	470	1	2000	1	1		0		0	1	1	0	0		0		0		0		1	0	0		1	0	0		0		0		0		0			1	0	0	1	0	0	0	1	0	0	0	0
0	471	1	2000	0	1		1	4	0	0																																		1	0	0	0	0	0
0	472	1	2000	0	1		1	3	0	0																																		0	1	0	0	0	0
0	473	1	2000	0	1		1	2	0	0																																		0	1	0	0	0	0
0	474	1	2000	0	1		1	4	1	1	0		0		0		0		0		0		1	0	0		0		0		0		0		0			1	0	0	1	0	0	1	1	0	0	0	0
0	475	1	2000	1	0		1	2	1	0																																		1	1	0	0	0	0
0	476	1	2000	1	1		0		0	1	0		0		1	0	0		0		0		0		0		0		0		1	0	0		0			0	0	0	1	0	0	0	1	0	0	0	0
0	477	1	2000	0	1		1	3	1	0																																		0	1	0	0	0	0
0	478	1	2000	0	1		1	2	1	0																																		0	1	0	0	0	0
0	479	1
0	480	1	2000	1	0		0		1	0																																		0	0	0	0	0	0
0	481	1	2000	0	1		1	3	0	0																																		0	1	0	0	0	0
0	482	1	2000	0	1	1	1	3	1	0																																		0	0	0	0	0	0
0	483	1	2000	0	1		0		1	0																																		0	1	0	0	0	0
0	484	1	2000	0	1		1	3	0	0																																		0	1	0	0	0	0
0	485	1	700	0	1		1	1	0	0																																		0	1	0	0	0	0
0	486	0							0	0																																		0	1	0	0	0	0
0	487	0							0	0																																		0	0	0	0	0	0
0	488	1	2000	1	0		1	1	0	1	1	1	1	1	0		0		0		1	1	0		0		0		0		0		0		0			1	0	0	1	0	0	0	0	0	0	0	0
0	489	1	2000	0	1		1	4	0	0																																		1	1	0	0	0	0
0	490	1	1500	0	1		1	3	0	1	1	0	0		0		0		1	0	1	0	0		0		0		0		1	0	0		0			1	0	0	1	0	0	0	1	0	0	0	0
0	491	1	2000	0	1		1	2	1	0																																		0	1	0	0	0	0
0	492	0							0	0																																		0	1	0	0	0	0
0	493	1	1500	1	1		1	1	0	1	1	0	1	1	1	0	1	0	1	0	0		0		1	0	0		0		0		0		0		0	1	0	0	1	0	0	0	1	0	0	0	0
0	494	1
0	495	1	2000	1	0		1	4	1	0																																		1	1	0	0	0	0
0	497	0							0	0																																		0	1	0	0	0	0
0	499	1
0	500	1	2000	1	1		1	4	1	0																																		1	1	0	0	0	0
0	501	1	700	0	1		1	2	1	0																																		0	1	0	0	0	0
0	502	1	1500	0	1		1	4	1	1	0		0		0		0		0		0		0		0		0		0		1	1	0		0			1	0	0	1	0	0	0	1	0	0	0	0
0	503	0							0	0																																		0	1	0	0	0	0
0	504	1	2000	1	1	1	1	3	0	0																																		0	1	0	0	0	0
0	505	1	2000	1	0		1	2	1	0																																		0	0	0	0	0	0
0	506	1	1500	0	1		0		0	0																																		0	0	0	0	0	0
0	507	0							0	0																																		0	1	0	0	0	0
0	508	0							0	0																																		0	1	0	0	0	0
0	509	1	2000	1	1		1	1	0	0																																		0	1	0	0	0	0
0	510	0							0	0																																		0	0	0	0	0	0
0	511	0							0	1	1	0	0		1	0	0		0		1	0	1	0	0		0		0		1	0	0		0			1	0	0	1	0	0	0	1	0	0	0	0
0	512	1	2000	0	1		1	6	1	0																																		0	0	0	0	0	0
0	513	0							0	0																																		0	1	0	0	0	0
0	514	1	2000	0	1		0		1	0																																		0	1	0	0	0	0
0	515	1	2000	0	1		1	5	0	1	1	0	0		0		0		0		1	0	0		0		0		0		0		0		0			1	0	0	1	0	0	0	1	0	0	0	0
0	516	1	2000	1	1		1	3	0	1	1	0	1	0	1	1	1	0	1	0	1	1	1	0	0		0		1	1	1	1	0		0		0	1	0	0	0	1	0	0	1	0	0	0	0
0	517	1	2000	0	1		1	2	0	0																																		0	1	0	0	0	0
0	518	1	2000	1	1		1	4	0	0																																		0	1	0	0	0	0
0	519	1	2000	1	0		0		1	0																																		0	1	0	0	0	0
0	520	1	2000	0	1		0		0	0																																		0	1	0	0	0	0
0	521	1	2000	1	1		1	3	0	1
0	522	0							0	0																																		0	1	0	0	0	0
0	523	1	2000	1	1		1	1	0	1	1	0	0		0		0		0		1	0	1	0	0		0		0		0		0		0			1	0	0	1	0	0	1	1	0	0	0	0
0	524	1	2000	0	1		0		0	0																																		0	1	0	0	0	0
0	525	1	2000	0	1		1	2	0	0																																		0	1	0	0	0	0
0	526	1	2000	0	1		1	4	1	1	0		0		0		0		0		0		0		1	0	0		0		0		0		1	0		1	0	0	1	0	0	0	1	0	0	0	0
0	527	1	2000	0	1		1	2	0	1	0		0		0		0		0		1	0	1	0	0		0		0		0		1	0	1	0		0	1	0	1	0	0	0	1	0	0	0	0
0	528	1	2000	0	1		1	1	1	1	0		0		0		0		0		1	0	0		0		0		0		1	0	0		0			1	0	0	1	0	0	0	1	0	0	0	0
0	529	1	2000	0	1	1	1	2	0	0																																		1	1	0	0	0	0
0	530	1	2000	1	1		1	2	0	1	1	0	1	0	0		1	0	0		1	1	1	1	0		0		0		0		0		0			1	0	0	1	0	0	0	1	0	0	0	0
0	531	1	700	0	1		0		0	0																																		0	1	0	0	0	0
0	532	1	1500	1	0		0		1	0																																		0	1	0	0	0	0
0	533	1	700	0	1		0		0	0																																		0	1	0	0	0	0
0	534	1	2000	0	1		1	6	0	1	1	0	0		1	0	0		0		1	0	1	0	1	0	0		0		0		0		0			1	0	0	1	0	0	0	1	0	0	0	0
0	535	1	2000	1	0		1	3	0	1	1	0	1	0	0		0		0		0		0		0		0		0		1	0	0		0			1	0	0	0	1	0	0	1	0	0	0	0
0	536	0							0	0																																		0	1	0	0	0	0
0	537	1	2000	1	1		0		0	1	0		0		0		0		0		0		0		0		0		0		1	1	0		0			1	0	0	1	0	0	0	1	0	0	0	0
0	538	1	2000	0	1		1	1	1	1	1	0	0		0		0		0		1	0	1	1	0		0		0		1	0	0		0			1	0	0	0	1	0	0	1	0	0	0	0
0	539	1	2000	0	1		1	3	0	0																																		1	1	0	1	0	0
0	540	1	700	0	1		0		1	0																																		0	1	0	0	0	0
0	541	1	2000	0	1		1	5	0	0																																		0	1	0	0	0	0
0	542	0							0	1	0		0		1	0	0		0		0		0		0		0		1	0	0		0		1	0	0	1	0	0	1	0	0	0	1	0	0	0	0
0	543	1	2000	0	1		1	4	0	0																																		0	1	0	0	0	0
0	544	1	2000	0	1		1	5	1	0																																		0	1	0	0	0	0
0	545	1	2000	1	0		1	4	1	1	1	0	0		1	0	1	0	1	0	0		1	0	1	0	0		0		0		0		0			1	0	0	1	0	0	0	1	0	0	0	0
0	546	1	1500	1	1		1	5	1	1	0		0		0		0		0		1	0	0		0		0		0		0		0		0			0	0	1	0	1	0	0	1	0	0	0	0
0	547	1	2000	0	1		0		0	0																																		0	1	0	0	0	0
0	548	1	2000	1	0		1	4	0	1	0		0		0		0		0		0		1	0	0		0		0		0		0		0			1	0	0	1	0	0	0	1	0	0	0	0
0	549	1	1500	0	1		1	1	0	0																																		1	1	0	0	0	0
0	550	1	2000	0	1		1	2	1	0																																		0	1	0	0	0	0
0	551	1	1500	0	1		0		0	0																																		0	1	0	0	0	0
0	552	1	2000	0	1		1	2	0	0																																		0	1	0	0	0	0
0	553	1	1500	0	1		1	4	1	0																																		0	1	0	0	0	0
0	554	1	1500	1	1		0		1	0																																		0	1	0	0	0	0
0	555	0							0	0																																		0	1	0	0	0	0
0	556	1	1500	0	1		1	4	0	1	0		0		1	0	0		0		1	0	1	0	0		0		0		0		0		1	0		1	0	0	1	0	0	0	1	0	0	0	0
0	557	0							0	0																																		0	0	0	0	0	0
0	558	1	700	0	1		1	1	1	0																																		0	1	0	0	0	0
0	559	1	2000	1	0		0		1	1	0		0		0		0		0		0		0		1	0	0		0		0		0		0			1	0	0	1	0	0	0	1	0	0	0	0
0	560	0							0	0																																		1	0	0	1	0	0
0	561	1	2000	0	1		0		1	1	0		0		0		0		1	0	0		0		0		0		0		1	0	0		0			1	0	0	1	0	0	0	1	0	0	0	0
0	562	1	2000	0	1		0		0	1	1	0	0		0		1	0	1	0	1	0	1	0	1	0	0		1	1	0		0		0			0	0	1	1	0	0	0	0	0	0	0	0
0	563	1	2000	1	1	1	1	4	1	1	1	0	1	0	0		1	0	0		1	1	1	0	1	0	0		0		0		0		0			1	0	0	1	0	0	0	0	0	0	0	0
0	565	1	2000	1	1		1	4	1	0																																		0	1	0	0	0	0
0	566	1	700	0	1		0		0	0																																		0	1	0	0	0	0
0	567	0							0	1	0		0		0		0		0		0		1	0	1	0	0		0		1	0	0		0			0	1	0	1	0	0	0	1	0	0	0	0
0	568	1	1500	1	1		1	1	1	1	0		0		0		1	0	0		0		0		1	0	0		0		1	0	0		0			1	0	0	1	0	0	0	0	0	0	0	0
0	569	1	700	0	1		1	2	1	0																																		0	1	0	0	0	0
0	570	0							0	0																																		0	1	0	0	0	0
0	571	1	2000	0	1		1	4	0	0																																		0	1	0	0	0	0
0	572	0							1	0																																		1	1	0	0	0	0
0	573	1	700	0	1		0		0	0																																		0	1	0	0	0	0
0	574	0							0	1	0		0		1	0	0		0		0		0		1	0	0		0		1	0	0		0			0	1	1	0	1	0	0	1	0	0	0	0
0	575	1	700	0	1		0		0	0																																		0	1	0	0	0	0
0	576	0							0	0																																		0	1	0	0	0	0
0	577	0							0	0																																		0	1	0	0	0	0
0	578	1	2000	0	1		1	3	1	0																																		0	1	0	0	0	0
0	579	1	2000	0	1		1	4	1	1	1	0	0		0		0		0		1	0	1	0	1	0	0		0		0		0		0			0	1	0	1	0	0	0	1	0	0	0	0
0	580	1	2000	0	1		1	2	0	1	1	0	1	0	0		0		0		1	0	0		0		0		0		0		0		0			1	0	0	1	0	0	0	0	0	0	0	0
0	581	0							0	0																																		0	1	0	0	0	0
0	582	1	2000	1	1		1	4	0	1	1	1	1	0	0		0		0		1	1	1	0	0		0		0		0		0		0			1	0	0	1	0	0	0	1	0	0	0	0
0	583	1	2000	0	1		1	3	1	1	1	0	1	0	0		0		1	0	0		1	0	0		0		0		0		0		0			0	0	1	1	0	0	0	1	0	0	0	0
0	584	1	1500	1	1		1	5	0	0																																		0	1	0	0	0	0
0	585	1	2000	1	1		1	2	0	1	0		0		0		0		0		0		0		1	0	0		0		1	0	0		0			0	0	1	1	0	0	0	1	0	0	0	0
0	586	0							0	0																																		0	1	0	0	0	0
0	587	0							0	0																																		0	1	0	0	0	0
0	588	1	2000	0	1		1	2	0	0																																		0	1	0	0	0	0
0	589	1	1500	1	0		1	4	0	1	1	0	1	0	0		0		0		1	0	1	0	1	0	0		0		1	0	0		0			1	0	0	1	0	0	0	0	0	0	0	0
0	590	1	2000	0	1		0		0	0																																		0	0	0	0	0	0
0	591	1	1500	0	1		0		0	0																																		0	1	0	0	0	0
0	592	1	2000	0	1		1	5	0	1	1	0	0		0		0		0		1	0	1	0	1	0	0		0		0		0		0			1	0	0	1	0	0	0	1	0	0	0	0
0	593	1	2000	1	0		1	3	0	1	1	0	1	0	0		0		0		1	0	0		0		0		0		0		0		0			1	0	0	1	0	0	0	1	0	0	0	0
0	594	0							0	0																																		0	1	0	0	0	0
0	595	1	2000	1	1		1	5	0	0																																		0	0	0	0	0	0
0	596	1	1500	0	1	1	1	2	0	1	0		0		1	0	1	0	1	0	1	1	1	0	1	0	1	0	0		0		0		0			1	0	0	0	0	1	0	1	0	0	0	0
0	597	1	2000	1	0		1	6	0	0																																		1	1	0	0	0	0
0	598	1	1500	0	1		1	2	1	0																																		0	1	0	0	0	0
0	599	0							0	1	1	0	1	0	1	0	1	0	0		0		0		0		0		0		1	1	0		0		0	1	0	0	1	0	0	0	1	0	0	0	0
0	600	0							0	0																																		0	1	0	0	0	0
0	601	1	2000	1	0		1	3	0	0																																		0	1	0	0	0	0
0	602	1	2000	1	1		1	2	1	0																																		0	1	0	0	0	0
0	603	1	2000	1	0		1	4	1	0																																		0	1	0	0	0	0
0	604	1	2000	0	1		1	2	0	0																																		0	1	0	0	0	0
0	605	1	2000	1	0		0		1	0																																		0	1	0	0	0	0
0	606	0							0	1	1	0	1	0	1	0	1	0	0		1	0	0		1	0	0		0		0		0		0			1	0	0	1	0	0	0	1	0	0	0	0
0	607	1	700	0	1		0		1	0																																		0	1	0	0	0	0
0	608	1	2000	0	1		1	3	0	0																																		0	1	0	0	0	0
0	609	1	2000	0	1		1	5	1	1	0		1	0	1	0	0		0		1	0	1	0	0		0		0		1	0	0		0			0	1	1	0	1	0	0	1	0	0	0	0
0	610	1	2000	0	1		1	1	0	0																																		0	1	0	0	0	0
0	612	0							0	0																																		0	1	0	0	0	0
0	613	1	2000	0	1		1	3	0	1	1	0	0		0		0		0		1	0	0		0		0		0		1	0	0		0			1	0	0	0	0	1	0	1	0	0	0	0
0	614	1	2000	0	1		0		1	0																																		0	1	0	0	0	0
0	615	1	2000	0	1		1	4	0	1
0	616	1	2000	0	1		1	5	1	1	1	1	0		1	0	0		1	0	1	1	1	1	0		0		0		0		0		0			1	0	0	1	0	0	0	0	0	0	0	0
0	617	1
0	618	1	700	0	1		1	2	0	1	1	0	1	0	0		0		0		1	0	1	0	0		0		0		0		0		0			1	1	0	1	0	0	0	1	0	0	0	0
0	619	1	2000	0	1		1	4	0	0																																		1	1	0	0	0	0
0	620	0							0	0																																		0	1	0	0	0	0
0	621	1
0	622	1	2000	0	1		0		1	0																																		0	0	0	0	0	0
0	623	1	1500	1	1		0		0	0																																		0	0	0	0	0	0
0	624	0							0	0																																		1	0	0	0	0	0
0	625	0							1	0																																		0	1	0	0	0	0
0	626	1	2000	1	1		1	6	0	0																																		0	1	0	0	0	0
0	627	1	700	0	1		0		0	0																																		0	1	0	0	0	0
0	628	1	2000	1	1		1	4	1	1	1	0	1	0	1	0	0		0		1	0	0		1	0	0		0		0		0		0			1	0	0	1	0	0	0	1	0	0	0	0
0	629	1	2000	1	0		1	3	0	1	1	0	0		0		0		0		1	0	0		0		0		0		0		0		0			1	0	0	1	0	0	0	1	0	0	0	0
0	630	1	2000	1	1		1	6	0	1	0		0		0		0		0		1	0	0		0		0		0		1	1	0		0			1	0	0	1	0	0	0	1	0	0	0	0
0	631	1	2000	0	1		0		1	0																																		0	1	0	0	0	0
0	632	0							0	0																																		0	1	0	0	0	0
0	633	1	1500	0	1		1	3	0	0																																		1	1	0	0	0	0
0	634	1	2000	0	1		1	3	0	1	1	0	1	0	0		1	0	1	0	1	0	1	0	0		0		0		0		0		0		0	1	0	0	1	0	0	0	1	0	0	0	0
0	635	1	2000	1	0		1	5	1	1	0		0		0		0		0		0		0		0		0		0		0		1		1	0		1	0	0	1	0	0	0	1	0	0	0	0
0	636	1	700	0	1		0		0	0																																		0	1	0	0	0	0
0	637	1	2000	1	0		1	3	0	1	0		0		0		0		0		0		0		0		1		0		1	1	0		1	1		1	0	0	1	0	0	0	1	0	0	0	0
0	638	1	2000	0	1		1	4	0	0																																		0	1	0	0	0	0
0	639	1	2000	0	1		1	4	1	1	1	0	0		0		0		0		0		1	0	0		0		0		0		0		0			1	0	0	1	0	0	0	1	0	0	0	0
0	640	1	2000	0	1		1	1	1	0																																		0	1	0	0	0	0
0	641	1	2000	0	1		1	4	0	1	1	1	1	0	1	0	0		1	0	0		1	0	1	0	0		0		0		0		0			1	0	0	0	0	0	0	1	0	0	0	0
0	642	1	2000	1	1		1	1	1	1	1	0	0		0		0		1	1	0		0		0		1	1	0		1	1	1	1	0			1	0	0	1	0	0	0	1	0	0	0	0
0	643	1	2000	0	1	1	0		0	0																																		0	1	0	0	0	0
0	644	1	2000	1	0		1	2	0	1	1	0	0		0		0		1	0	0		0		0		0		0		0		0		0			1	0	0	1	0	0	1	1	0	0	0	0
0	645	1	2000	1	0		0		1	1	0		1	0	0		0		0		0		1	0	0		0		0		0		0		0			1	0	0	1	0	0	0	1	0	0	0	0
0	647	1	700	0	1		1	1	0	0																																		0	1	0	0	0	0
0	649	0							0	1	0		0		1	0	1	0	0		0		0		1	0	0		0		1	1	0		0			1	0	0	0	1	0	0
0	650	1	2000	0	1		1	1	0	0																																		0	1	0	0	0	0
0	651	1	2000	1	1		1	4	0	1	1	0	1	0	0		0		0		1	0	1	0	1	0	0		0		0		0		0			1	0	0	1	0	0	0	0	0	0	0	0
0	652	0							0	0																																		0	1	0	0	0	0
0	653	0							1	0																																		0	1	0	0	0	0
0	654	1	2000	1	1		1	4	1	0																																		0	0	0	0	0	0
0	655	0							0	0																																		0	1	0	0	0	0
0	656	0							0	0																																		0	1	0	0	0	0
0	657	1	2000	0	1		1	2	1	0																																		0	1	0	0	0	0
0	658	1	2000	0	1		1	3	0	1	1	0	0		1	0	0		0		1	0	0		1	0	0		0		0		0		0			1	0	0	0	1	0	0	1	0	0	0	0
0	659	0							0	0																																		0	1	0	0	0	0
0	660	0							1	0																																		0	0	0	0	0	0
0	661	1	2000	0	1		0		0	1	0		0		0		0		0		0		0		1	0	0		0		0		0		1	1	0	1	0	0	1	0	0	0	1	0	0	0	0
0	662	1	2000	0	1		1	4	1	1	1	0	0		0		0		0		1	0	1	0	0		0		0		0		0		0			1	0	0	1	0	0	0	1	0	0	0	0
0	663	1	1500	1	1		1	2	1	0																																		0	0	0	0	0	0
0	664	1	1500	1	1		1	3	1	1	0		0		0		0		0		0		1	0	0		0		0		0		0		0			1	0	0	1	0	0	1	1	0	0	0	0
0	665	1	700	0	1	1	1	3	0	0																																		0	1	0	0	0	0
0	666	1	2000	0	1		1	5	1	0																																		0	1	0	0	0	0
0	667	1	2000	1	0		1	3	0	1	0		0		0		0		0		1	0	0		1	0	0		0		0		0		0			1	0	0	1	0	0	0	1	0	0	0	0
0	668	1	2000	0	0	1	1	2	0	1	0		1	0	0		0		0		1	0	1	0	0		0		0		0		0		0			1	0	0	1	0	0	0	1	0	0	0	0
0	669	1	2000	0	1		0		1	0																																		0	1	0	0	0	0
0	670	1	2000	1	1		1	3	1	0																																		0	1	0	0	0	0
0	671	1	2000	1	1		1	6	1	0																																		0	0	0	0	0	0
0	672	1	2000	0	1		1	4	1	0																																		0	0	0	0	0	0
0	673	1	2000	1	1	1	0		0	0																																		0	0	0	0	0	0
0	674	0							0	0																																		0	0	0	0	0	0
0	675	0							0	0																																		0	1	0	0	0	0
0	676	1	700	0	1		0		0	0																																		0	1	0	0	0	0
0	677	1	2000	0	1		1	2	1	0																																		0	1	0	0	0	0
0	678	1	2000	1	1		1	3	0	0																																		0	1	0	0	0	0
0	679	0							0	0																																		0	0	0	0	0	0
0	680	1	700	0	1		0		0	1	0		1	0	0		0		0		1	0	1	0	0		0		0		0		0		0			1	0	0	1	0	0	0	0	0	0	0	0
0	682	1	1500	0	1		0		0	0																																		0	1	0	0	0	0
0	683	1	2000	0	1		1	6	1	0																																		0	1	0	0	0	0
0	684	1	1500	0	1		1	4	0	1	0		0		0		0		0		1	1	1	1	0		0		0		0		0		0			1	0	0	0	0	0	0	1	0	0	0	0
0	685	1	2000	0	1		1	2	1	1	1	0	1	0	0		0		1	0	1	0	0		1	0	0		0		0		0		0			1	0	0	0	0	0	0	1	0	0	0	0
0	686	1	2000	1	1		1	6	1	0																																		0	1	0	0	0	0
0	687	1	2000	1	0		1	3	1	0																																		0	1	0	0	0	0
0	689	1	2000	1	0		1	1	0	0																																		0	1	0	0	0	0
0	690	1	2000	1	1		1	3	1	0																																		0	1	0	0	0	0
0	691	1	2000	0	1		1	4	1	1	0		0		0		0		0		1	1	0		0		0		0		0		0		1	1		1	0	0	1	0	0	0	1	0	0	0	0
0	692	1	2000	1	1		1	2	0	0																																		0	1	0	0	0	0
0	693	1	2000	1	1		1	5	0	1	0		0		1	0	0		1	0	0		0		0		0		0		0		1	0	0			1	0	0	1	0	0	0	0	0	0	0	0
0	694	0							0	0																																		0	1	0	0	0	0
0	695	1	2000	0	1		1	4	0	0																																		0	1	0	0	0	0
0	696	1	700	0	1		0		1	1	0		0		0		0		0		0		0		0		0		0		1	0	0		0			0	0	0	1	0	0	0	1	0	0	0	0
0	697	1	2000	0	1		1	1	0	0																																		1	1	0	0	0	0
0	698	1	2000	0	1		1	1	1	0																																		0	0	0	0	0	0
0	699	1	2000	1	0		1	1	1	0																																		0	1	0	0	0	0
0	700	0							0	0																																		0	1	0	0	0	0
0	701	1	2000	1	0		1	1	0	0																																		0	0	0	0	0	0
0	702	1	2000	0	1		1	2	0	0																																		0	1	0	0	0	0
0	703	1	700	0	1		0		1	0																																		0	1	0	0	0	0
0	704	0							0	0																																		0	1	0	0	0	0
0	705	1	700	0	1		0		1	0																																		0	1	0	0	0	0
0	706	1	2000	0	1		1	2	0	0																																		0	1	0	0	0	0
0	707	1	2000	1	1		1	2	0	0																																		0	1	0	0	0	0
0	708	1	2000	1	0		1	1	1	0																																		0	1	0	0	0	0
0	709	1	2000	0	1		1	3	0	1	1	0	1	0	0		1	0	0		1	0	1	0	0		0		0		0		0		0			1	0	0	0	0	0	0	1	0	0	0	0
0	710	1	2000	1	0		1	3	0	0																																		0	1	0	0	0	0
0	711	0							1	0																																		0	0	0	0	0	0
0	712	1	2000	1	0		0		0	0																																		0	0	0	0	0	0
0	713	1	1500	1	0		1	4	1	0																																		1	1	0	0	0	0
0	714	1	2000	0	1		0		1	0																																		0	1	0	0	0	0
0	715	1	2000	1	0		1	2	1	0																																		0	1	0	0	0	0
0	716	1	2000	0	1		1	1	0	1	1	0	0		1	0	0		0		1	0	1	0	0		0		0		0		1	1	1	1	0	1	0	0	1	0	0	0	1	0	0	0	0
0	717	0							0	0																																		0	0	0	0	0	0
0	718	1	2000	1	0		0		1	0																																		0	1	0	0	0	0
0	719	0							0	0																																		0	1	0	0	0	0
0	720	0							0	0																																		0	1	0	0	0	0
0	721	1	2000	1	1		0		1	0																																		0	1	0	0	0	0
0	722	0							0	1	1	0	0		1	0	0		0		0		1	0	0		0		1	1	1	1	0		1	1		1	0	0	0	1	1	0	0	0	0	0	0
0	723	1	2000	1	0		1	4	1	0																																		0	0	0	0	0	0
0	724	1	2000	1	0		0		0	0																																		0	1	0	0	0	0
0	725	1	2000	0	1		1	3	0	0																																		0	1	0	0	0	0
0	727	0							0	0																																		0	1	0	0	0	0
0	728	0							0	0																																		0	1	0	0	0	0
0	729	1	1500	0	1		1	1	0	0																																		0	1	0	0	0	0
0	730	1	2000	0	1		1	3	1	0																																		0	1	0	0	0	0
0	731	0							0	0																																		0	1	0	0	0	0
0	733	0							0	0																																		0	1	0	0	0	0
0	735	1	2000	1	0		1	4	0	1	1	0	0		0		0		1	0	1	0	0		1	0	0		0		0		0		0			1	0	0	1	0	0	0	1	0	0	0	0
0	736	0							0	0																																		0	1	0	0	0	0
0	737	1	2000	0	1		0		0	1	1	0	0		0		0		0		1	0	1	0	0		0		0		0		0		0			1	0	0	1	0	0	0	1	0	0	0	0
0	738	1	2000	1	0		0		0	0																																		0	1	0	0	0	0
0	739	1	2000	0	1		0		0	1	0		0		0		0		0		0		0		0		0		0		1	1	0		0			0	0	0	1	0	0	0	1	0	0	0	0
0	740	1	2000	0	1	1	1	2	0	1	1	0	1	0	0		1	0	1	0	0		0		0		0		0		0		0		0			1	0	0	0	1	0	0	1	0	0	0	0
0	741	0							0	0																																		0	1	0	0	0	0
0	742	1	1500	0	1		1	4	0	0																																		0	1	0	0	0	0
0	743	1	2000	0	1		1	2	0	1	0		0		0		0		1	0	1	0	1	0	1	0	0		0		0		0		0			1	0	0	1	0	0	0	1	0	0	0	0
0	744	1	2000	0	1		0		1	0																																		0	0	0	0	0	0
0	745	1	2000	0	1		1	4	0	0																																		0	0	0	0	0	0
0	747	0							0	0																																		0	1	0	0	0	0
0	748	0							0	0																																		0	1	0	0	0	0
0	749	1	2000	0	1		1	4	1	0																																		0	1	0	0	0	0
0	750	1	2000	0	1		0		0	0																																		0	1	0	0	0	0
0	751	1	2000	1	0		0		1	1	0		0		1	0	1	0	0		0		0		0		0		1	0	1	1	0		1	1	0	1	0	0	1	0	0	0	1	0	0	0	0
0	752	1	1500	1	1		0		0	0																																		0	1	0	0	0	0
0	753	1	2000	1	1		1	2	0	0																																		0	1	0	0	0	0
0	754	1	2000	1	1		1	4	1	1	0		0		0		0		1	0	0		1	0	0		0		0		0		0		0			1	0	0	0	0	0	0	1	0	0	0	0
0	755	1	2000	0	1		0		1	1	1	0	0		0		0		0		0		1	0	0		0		0		1	1	0		0			1	0	0	0	1	0	0	1	0	0	0	0
0	756	1	2000	0	1		1	4	0	0																																		1	1	0	0	0	0
0	757	1	2000	0	1		1	4	1	1	0		0		0		0		0		0		0		0		0		0		1	1	0		0			1	0	0	1	0	0	0	1	0	0	0	0
0	758	1	2000	0	1		1	4	1	0																																		0	1	0	0	0	0
0	759	1	1500	0	1		1	2	1	0																																		0	1	0	0	0	0
0	760	1	2000	1	0		1	1	1	0																																		0	0	0	0	0	0
0	761	1	2000	1	1		1	2	1	0																																		0	1	0	0	0	0
0	762	1	2000	1	1		1	3	1	0																																		0	1	0	0	0	0
0	763	1	2000	0	1		1	3	0	0																																		0	1	0	0	0	0
0	764	1	1500	1	1		1	2	0	0																																		0	1	0	0	0	0
0	765	1	2000	1	1		0		0	0																																		0
0	766	1	2000	0	1		1	3	0	1	0		0		0		0		0		1	0	0		0		0		0		0		0		0			1	0	0	1	0	0	0	1	0	0	0	0
0	767	1	2000	0	1		1	5	0	0																																		0	1	0	0	0	0
0	768	1	2000	0	1		1	1	0	0																																		0	1	0	0	0	0
0	769	1	2000	0	1		1	2	0	0																																		0	1	0	0	0	0
0	770	1	2000	0	1		1	2	0	1	0		0		0		0		0		1	0	1	0	0		0		0		0		0		0			1	0	0	1	0	0	0	1	0	0	0	0
0	771	1	2000	0	1		1	3	0	0																																		0	1	0	0	0	0
0	772	1	2000	1	0		0		0	0																																		0	1	0	0	0	0
0	773	1	700	1	1		1	2	0	0																																		0	1	0	0	0	0
0	774	1	2000	1	1		1	3	0	1	1	0	0		1	0	0		0		0		0		0		0		0		0		0		0			1	0	0	1	0	0	0	1	0	0	0	0
0	775	0							0	0																																		0	1	0	0	0	0
0	776	0							1	0																																		0	1	0	0	0	0
0	777	0							0	0																																		0	1	0	0	0	0
0	778	1	2000	1	1	1	1	4	1	0																																		0	1	0	0	0	0
0	779	1	2000	0	1		1	4	0	1	1	0	1	0	0		0		0		0		1	0	0		0		0		0		0		0			1	0	0	1	0	0	0	0	0	0	0	0
0	780	1	2000	1	0		0		0	0																																		0	1	0	0	0	0
0	781	1	2000	0	1		1	1	1	0																																		0	1	0	0	0	0
0	782	1	2000	0	1		0		0	0																																		0	1	0	0	0	0
0	783	0							0	0																																		0	1	0	0	0	0
0	784	1	2000	1	1		1	4	0	0																																		1	1	0	0	0	0
0	785	1	2000	0	1		1	1	0	1	1	0	0		0		1	0	1	0	0		1	0	0		0		0		1	1	0		0			1	0	0	1	0	0	0	1	0	0	0	0
0	786	1	2000	0	1		0		0	1	0		0		1	1	0		1	1	0		0		0		0		0		1	1	0		1	1		1	0	0	1	0	0	0	1	0	0	0	0
0	787	1	2000	0	1		0		0	1	1	0	0		1	0	0		1	0	0		0		1	0	0		0		0		0		0			1	0	0	0	0	0	0	1	0	0	0	0
0	788	0							0	0																																		0	1	0	0	0	0
0	789	1	1500	0	1		1	3	0	0																																		0	1	0	0	0	0
0	790	1	2000	0	1		0		1	0																																		0	1	0	0	0	0
0	791	0							0	1	0		0		1	0	1	0	0		0		0		0		0		0		1	1	0		0			0	1	0	0	1	0	0	1	0	0	0	0
0	792	1	2000	0	1		1	1	0	0																																		0	1	0	0	0	0
0	793	0							0	0																																		0	1	0	0	0	0
0	794	1	2000	1	1		0		0	0																																		0	0	0	0	0	0
0	795	1	2000	0	1		0		0	0																																		0	1	0	0	0	0
0	796	1	2000	0	1		1	2	1	0																																		1	1	0	0	0	0
0	797	1	2000	0	1		1	4	0	0																																		0	1	0	0	0	0
0	798	1	2000	0	1		1	5	1	1	0		0		0		0		0		0		0		0		1		0		0		0		1	1		1	0	0	1	0	0	0	0	0	0	0	0
0	799	0							0	0																																		0	0	0	0	1	0
0	800	1	2000	1	1		1	5	1	0																																		0	1	0	0	0	0
0	801	1	1500	0	1		1	3	0	1	0		0		0		0		0		0		1	1	0		0		0		0		0		0			1	0	0	1	0	0	0	1	0	0	0	0
0	802	1	1500	0	1		1	4	0	0																																		0	0	0	0	0	0
0	803	0							0	0																																		0	0	0	0	0	0
0	804	1	1500	1	0		0		1	1	0		0		0		0		0		0		0		0		0		0		1	0	0		0			1	0	0	1	0	0	0	1	0	0	0	0
0	805	0							1	0																																		0	1	0	0	0	0
0	806	1	700	0	1		1	2	0	0																																		0	1	0	0	0	0
0	807	0							0	0																																		0	1	0	0	0	0
0	808	1	2000	1	0		1	1	1	0																																		0	0	0	0	0	0
0	810	1	2000	1	1		1	2	0	0																																		0	1	0	0	0	0
0	811	1	2000	0	1		1	5	0	1	1	0	0		0		0		0		0		0		0		0		0		0		0		0			1	0	0	1	0	0	0	1	0	0	0	0
0	812	0							0	0																																		0	0	0	0	0	0
0	813	1	2000	0	1		1	3	0	1	0		0		1	1	0		1	0	1	1	0		1	0	0		0		1	1	0		0		0	1	0	0	0	1	0	0	1	0	0	0	0
0	814	1	2000	1	1		1	3	0	0																																		0	1	0	0	0	0
0	815	1	2000	0	1		0		0	1	0		0		0		0		1	0	1	0	1	0	1	0	0		0		0		0		0			1	0	0	1	0	0	0	0	0	0	0	0
0	816	1	1500	0	1		1	5	0	1	1	0	0		0		0		1	0	1	0	1	1	1	0	0		0		0		0		0			1	0	0	1	0	0	0	1	0	0	0	0
0	817	1	2000	1	0		1	3	1	0																																		1	1	0	0	0	0
0	818	1	2000	1	0		1	4	0	0																																		0	1	0	0	0	0
0	819	0							0	0																																		0	1	0	0	0	0
0	820	1	2000	1	0		1	2	0	0																																		0	1	0	0	0	0
0	821	1	2000	1	0		1	2	1	1	0		0		1	0	0		0		0		0		0		0		0		1	1	0		1	1		1	0	0	1	0	0	0	1	0	0	0	0
0	822	1	2000	0	1		1	2	0	1	0		0		0		0		0		0		1	0	0		0		0		0		0		0			1	0	0	1	0	0	0	1	0	0	0	0
0	823	0							0	0																																		0	0	0	0	0	0
0	824	0							0	1	0		0		0		0		0		0		0		0		0		1	1	0		0		1	1		1	0	0	1	0	0	0	0	0	0	0	0
0	825	1	2000	0	1		1	5	1	1	1	1	0		0		0		0		1	1	0		0		0		0		0		0		0			0	1	1	1	0	0	0	0	0	0	0	0
0	826	0							1	0																																		1	0	0	0	0	0
0	827	1	2000	1	1		1	5	0	0																																		0	1	0	0	0	0
0	828	0							0	0																																		1	0	0	0	0	0
0	829	1	2000	1	1		1	6	0	1	1	0	1	0	0		0		0		0		1	0	0		0		0		0		0		0			1	0	0	0	1	0	0	1	0	0	0	0
0	830	1	2000	0	1		1	2	1	0																																		0	1	0	0	0	0
0	831	0							0	0																																		0	1	0	0	0	0
0	832	1	2000	0	1		1	4	0	1	0		0		0		0		0		1	0	0		0		0		0		0		0		0			1	0	0	1	0	0	0	1	0	0	0	0
0	833	1	2000	0	1		1	5	1	1	1	0	0		0		0		1	0	1	0	0		1	0	0		0		1	0	0		0			1	0	0	0	0	0	0	1	0	0	0	0
0	834	1	2000	0	1		1	3	0	1	1	0	0		0		1	0	1	0	0		0		0		0		0		0		0		1	0		0	0	0	1	0	0	0	0	0	0	0	0
0	835	1	700	0	1		1	2	0	0																																		1	1	0	0	0	0
0	836	1	1500	0	1		0		0	1	0		0		0		0		0		0		0		0		0		0		1	1	0		0			1	0	0	1	0	0	0	1	0	0	0	0
0	837	1	2000	0	1		1	2	0	0																																		0	1	0	0	0	0
0	838	1	2000	1	0		1	2	0	1	1	0	0		1	0	0		0		1	0	1	0	1	0	0		0		0		0		0			0	0	0	1	0	0	0	0	0	0	0	0
0	839	1	2000	0	1		1	2	0	0																																		0	1	0	0	0	0
0	840	1	2000	1	0		1	3	1	0																																		0	1	0	0	0	0
0	841	1	2000	0	1		1	2	0	1	1	0	1	0	0		0		0		1	0	1	0	0		0		0		0		0		0			1	0	0	1	0	0	0	1	0	0	0	0
0	842	1	2000	1	1	1	1	3	0	1	1	0	0		0		0		1	0	1	0	1	0	1	0	0		0		0		0		0			1	0	0	1	0	0	0	1	0	0	0	0
0	843	1	700	0	1		1	2	0	1	1	0	0		1	1	0		0		1	1	0		0		0		1	0	1	1	1	1	0			1	0	0	0	0	1	0	1	0	0	0	0
0	844	1	2000	0	1		1	3	0	1	0		0		0		0		0		0		0		1	0	0		0		0		0		0			1	0	0	1	0	0	0	1	0	0	0	0
0	845	1	1500	1	1		1	1	0	1	1	0	1	0	1	0	1	0	0		1	1	1	0	1	0	0		1	0	1	0	0		0		0	1	0	0	1	0	0	0	0	0	0	0	0
0	846	0							0	0																																		0	1	0	0	0	0
0	847	0							0	0																																		0	1	0	0	0	0
0	848	1	2000	1	0		1	4	0	0																																		0	1	0	0	0	0
0	849	1	2000	1	0		1	3	0	0																																		0	0	0	0	0	0
0	850	1	2000	0	1		1	5	0	1	1	1	0		1	1	0		0		1	1	1	0	0		0		0		0		0		1	1		1	0	0	0	1	0	0	1	0	0	0	0
0	851	0							0	0																																		0	1	0	0	0	0
0	852	1	2000	0	1		1	2	1	1	0		0		0		0		0		0		0		0		0		0		1	0	0		1	0		1	0	0	0	0	0	0	0	0	0	0	0
0	853	1	2000	1	1		1	5	1	1	0		0		0		0		0		0		1	0	0		0		0		0		0		0			1	0	0	0	1	0	1	1	0	0	0	0
0	854	1	2000	1	0		1	3	1	0																																		0	1	0	0	0	0
0	855	1	1500	0	1		1	6	0	0																																		0	1	0	0	0	0
0	856	0							0	0																																		0	1	0	0	0	0
0	857	1	2000	1	1		1	1	0	1	0		0		0		0		0		0		1	0	1	0	0		0		1	1	0		0			0	0	1	0	0	1	0	1	0	0	0	0
0	858	0							0	1	0		0		0		0		0		0		0		0		0		0		1	0	0		0			1	0	0	0	0	0	0	0	0	0	0	0
0	859	1	2000	1	1		1	2	0	1	1	0	1	0	0		0		1	0	1	1	1	1	0		0		1	1	0		0		0			1	0	0	1	0	0	0	1	0	0	0	0
0	860	1	2000	0	1		0		0	0																																		0	1	0	0	0	0
0	861	1	2000	1	0		1	2	0	0																																		0	1	0	0	0	0
0	862	1	2000	0	1		1	3	0	1	1	0	0		0		0		0		1	1	0		1	0	0		0		1	0	0		0			1	0	0	0	1	0	0	1	0	0	0	0
0	863	1	2000	1	0		1	3	0	0																																		0	1	0	0	0	0
0	864	1	2000	1	1		0		0	0																																		0	1	0	0	0	0
0	865	0							0	0																																		0	1	0	0	0	0
0	866	1	2000	1	1		1	2	0	1	0		0		0		0		0		1	1	1	1	0		0		0		0		0		0			1	0	0	1	0	0	0	1	0	0	0	0
0	867	1	2000	1	0		1	3	1	1	0		0		0		0		0		1	0	0		0		0		0		0		0		0			1	0	0	0	1	0	0	1	0	0	0	0
0	868	1	700	0	1		1	2	0	0																																		0	1	0	0	0	0
0	869	0							0	0																																		0	1	0	0	0	0
0	870	1	1500	1	1		1	1	1	1	1	0	0		0		0		0		0		1	0	0		0		0		0		0		0			1	0	0	1	0	0	0	1	0	0	0	0
0	871	1	2000	0	1		0		1	0																																		0	1	0	0	0	0
0	872	1	2000	1	1		0		1	1	1	0	1	0	0		0		0		0		1	1	0		0		0		0		0		0			0	0	0	1	0	0	0	1	0	0	0	0
0	873	1	2000	0	1		1	1	1	0																																		0	1	0	0	0	0
0	874	1	2000	0	1		0		1	1	0		0		1	0	0		0		0		0		1	0	0		0		0		0		0			1	0	0	1	0	0	0	1	0	0	0	0
0	875	1	2000	0	1		1	2	0	0																																		0	1	0	0	0	0
0	876	1	2000	0	1		1	3	0	1	0		1	0	1	0	0		0		1	0	1	0	0		0		0		0		0		0			0	0	1	1	0	0	0	1	0	0	0	0
0	877	1	2000	0	1		1	4	0	0																																		0	1	0	0	0	0
0	878	1	2000	1	0		1	1	0	0																																		0	0	0	0	0	0
0	879	1	2000	0	1		1	4	1	1	1	0	0		1	0	0		0		0		0		0		1	0	0		0		0		0			1	0	0	1	0	0	0	1	0	0	0	0
0	880	1	2000	1	0		0		0	0																																		0	0	0	0	0	0
0	881	1	1500	0	1		0		0	0																																		0	1	0	0	0	0
0	882	1	2000	0	1		1	4	0	0																																		0	1	0	0	0	0
0	883	0							1	0																																		0	1	0	0	0	0
0	884	0							0	0																																		0	1	0	0	0	0
0	885	0							0	1	0		0		0		0		0		0		0		0		0		0		0		0		1	0		1	0	0	1	0	0	0	0	0	0	1	0
0	886	0							0	0																																		0	1	0	0	0	0
0	887	0							0	1	0		0		0		0		0		0		0		0		0		0		1	1	0		0			0	0	0	1	0	0	0	1	0	0	0	0
0	888	0							0	0																																		1	0	0	0	0	0
0	889	1	2000	0	1		1	3	1	0																																		0	0	0	0	0	0
0	890	1	2000	0	1		1	3	1	0																																		0	1	0	0	0	0
0	891	1	2000	0	1		1	1	1	0																																		0	1	0	0	0	0
0	892	0							0	0																																		0	1	0	0	0	0
0	893	1	2000	1	0		1	2	1	1	0		0		0		0		0		0		1	0	0		0		0		0		0		0			1	0	0	1	0	0	0	1	0	0	0	0
0	894	1	700	0	1		0		0	0																																		0	1	0	0	0	0
0	895	0							0	0																																		0	1	0	0	0	0
0	896	0							0	1	1	0	0		1	1	0		1	0	0		0		0		0		0		1	1	0		0			1	0	0	0	0	1	0	0	0	0	0	0
0	897	1	2000	1	1		0		0	0																																		0	1	0	0	0	0
0	898	1	2000	1	0		1	4	0	0																																		0	1	0	0	0	0
0	899	1	1500	0	1	1	1	6	0	0																																		0	1	0	0	0	0
0	900	1	2000	1	0		1	1	0	1	1	0	0		0		0		1	0	1	0	1	0	0		0		0		0		0		0			1	0	0	1	0	0	0	1	0	0	0	0
0	901	1	1500	0	1		1	4	0	0																																		0	1	0	0	0	0
0	902	0							0	0																																		0	1	0	0	0	0
0	903	1	2000	0	1		1	2	0	0																																		0	1	0	0	0	0
0	904	0							0	0																																		0	0	0	0	1	0
0	905	0							0	0																																		0	1	0	0	0	0
0	906	0							0	0																																		0	1	0	0	0	0
0	907	0							0	0																																		0	1	0	0	0	0
0	908	1	2000	1	0		1	2	1	0																																		0	1	0	0	0	0
0	909	0							0	0																																		0	1	0	0	0	0
0	910	1	2000	1	1		0		0	0																																		1	1	0	0	0	0
0	911	1	2000	1	1		1	2	0	1	0		0		0		0		0		1	0	1	0	0		0		0		0		0		0			1	0	0	0	0	0	0	1	0	0	0	0
0	912	0							0	0																																		0	1	0	0	0	0
0	913	1	2000	1	1		1	6	0	0																																		1	1	0	0	0	0
0	914	1	1500	0	1		0		0	0																																		0	1	0	0	0	0
0	915	0							1	0																																		1	0	0	0	0	0
0	916	1	2000	1	1		1	2	1	1	1	1	1	1	1	1	0		1	1	1	1	0		0		0		0		1	1	0		0			0	1	0	1	0	0	1	1	0	0	0	0
0	917	0							0	0																																		0	0	0	0	1	0
0	918	1	1500	1	0		1	2	1	1	1	0	1	0	0		0		0		1	0	0		0		0		0		0		0		0			1	0	0	1	0	0	0	1	0	0	0	0
0	919	0							0	0																																		0	1	0	0	0	0
0	920	0							0	0																																		0	1	0	0	0	0
0	921	1	2000	0	1		1	4	1	1	1	0	1	0	0		0		0		1	0	0		1	0	0		0		1	0	0		0			1	0	0	1	0	0	1	1	0	0	0	0
0	922	1	2000	1	0		0		1	0																																		0	0	0	0	0	0
0	923	0							0	0																																		0	1	0	0	0	0
0	924	1	2000	1	0		1	3	1	0																																		0	1	0	0	0	0
0	925	0							0	0																																		0	1	0	0	0	0
0	926	1	2000	1	0		0		1	0																																		1	1	0	0	0	0
0	927	1	2000	0	1		1	3	0	0																																		0	1	0	0	0	0
0	928	1	1500	0	0	1	1	2	1	1	1	0	0		0		0		1	0	0		0		0		0		0		0		0		1	0		1	0	0	0	1	0	0	1	0	0	0	0
0	929	1	2000	0	1		1	2	0	1	0		1	0	0		0		1	0	1	0	1	0	1	0	0		0		0		0		0			1	0	0	1	0	0	0	1	0	0	0	0
0	930	1	2000	0	1		1	3	0	1	1	0	0		1	0	1	0	0		1	0	1	0	0		0		0		0		0		0			1	0	0	0	0	1	0	0	0	0	0	0
0	931	1	2000	0	1		1	2	1	0																																		0	1	0	0	0	0
0	932	0							1	1	0		0		0		0		0		0		0		1	1	0		0		0		0		0			1	0	0	1	0	0	0	0	0	0	0	0
0	933	1	2000	1	1		0		0	0																																		0	0	0	0	0	0
0	934	1	2000	1	1		1	1	0	1	1	0	1	0	0		0		0		0		1	1	0		0		0		0		1	0	0			1	0	0	1	0	0	0	1	0	0	0	0
0	935	1	2000	0	1		1	2	1	0																																		1	1	0	0	0	0
0	936	0							0	0																																		0	1	0	0	0	0
0	937	1	2000	1	1	1	1	1	0	0																																		0	0	0	0	0	0
0	938	0							0	0																																		0	1	0	0	0	0
0	939	1	2000	1	0		0		1	1	1	0	1	0	0		0		0		0		1	0	0		0		0		0		0		0		0	1	0	0	0	0	0	0	0	0	0	0	0
0	940	1	2000	0	1		1	2	0	1	0		0		0		0		0		0		1	0	1	0	0		0		0		0		0			1	0	0	1	0	0	0	1	0	0	0	0
0	941	1	2000	0	0
0	942	0							0	0																																		0	1	0	0	0	0
0	943	0							0	0																																		0	1	0	0	0	0
0	944	1	2000	1	1		1	2	0	1	1	0	1	0	1	0	1	0	1	0	0		0		1	0	0		1	0	1	1	0		0			1	0	0	1	0	0	0	1	0	0	0	0
0	945	1	2000	1	1		1	2	0	0																																		0	1	0	0	0	0
0	946	1	2000	1	1		1	4	1	0																																		0	1	0	0	0	0
0	947	1	1500	0	1		1	4	1	0																																		0	1	0	0	0	0
0	948	0							0	0																																		0	1	0	0	0	0
0	949	1	2000	0	1		1	1	0	1	1	1	0		0		0		0		1	1	1	1	0		0		0		0		0		0			1	0	0	1	0	0	0	1	0	0	0	0
0	950	1	1500	1	1		1	3	0	0																																		0	0	0	0	0	0
0	951	1	2000	1	1		1	4	1	0																																		0	1	0	0	0	0
0	952	1	1500	0	1		1	3	1	1	1	0	1	0	0		0		0		0		0		0		0		0		0		0		0			1	0	0	1	0	0	0	0	0	0	0	0
0	953	1	2000	1	1		1	2	1	1	0		0		1	0	0		0		1	1	0		1	0	0		0		0		0		0			0	1	0	1	0	0	0	0	0	0	0	0
0	954	0							0	0																																		0	0	0	0	0	0
0	955	1	2000	0	1		1	4	0	1	0		0		1	0	0		1	0	1	0	0		1	0	0		0		0		0		0			1	0	0	0	1	0	0	1	0	0	0	0
0	956	0							0	1	1	0	0		0		0		0		1	0	0		0		0		0		0		0		0			1	0	0	1	0	0	0	1	0	0	0	0
0	957	0							0	0																																		0	0	0	0	0	0
0	958	1	1500	1	1		1	1	0	0																																		0	0	0	0	0	0
0	959	0							0	0																																		0	1	0	0	0	0
0	960	1	2000	1	0		1	2	1	0																																		0	1	0	0	0	0
0	961	0							0	0																																		0	1	0	0	0	0
0	962	1	2000	0	1		1	2	0	0																																		0	1	0	0	0	0
0	963	1	2000	0	1		1	5	1	1	0		0		0		0		1	0	1	0	0		1	1	0		0		1	1	0		0			0	0	0	0	0	0	0	1	0	0	0	0
0	964	1	2000	1	0		1	4	1	1	0		0		1	0	0		1	0	0		1	0	1	0	0		0		1	1	0		0			0	1	0	1	0	0	0	1	0	0	0	0
0	965	0							0	1	1	1	0		0		0		0		0		0		0		0		0		1	1	0		0		0	0	1	0	0	1	0	1	1	0	0	0	0
0	966	1	2000	0	1		1	2	0	0																																		1	0	0	0	0	0
0	967	1	2000	0	1		1	4	0	1	1	1	0		0		0		0		1	1	1	1	0		0		0		0		0		0			1	0	0	1	0	0	0	1	0	0	0	0
0	968	1	2000	0	1		1	2	1	1	0		0		0		0		0		0		0		0		0		0		1	1	0		0			0	0	0	0	1	0	0	1	0	0	0	0
0	969	0							0	0																																		0	0	0	0	0	0
0	970	0							1	1	0		0		0		0		0		0		0		0		0		0		1	1	0		0			0	0	0	1	0	0	0	1	0	0	0	0
0	971	1	2000	1	0		1	1	0	0																																		0	0	0	0	0	0
0	972	0							0	0																																		0	1	0	0	0	0
0	973	1	2000	1	1	1	1	2	1	0																																		0	0	0	0	0	0
0	974	1	2000	0	1		1	3	0	0																																		0	0	0	0	0	0
0	975	0							0	0																																		0	1	0	0	0	0
0	976	0							0	0																																		0	1	0	0	0	0
0	977	1	2000	0	1		1	4	0	0																																		1
0	978	0							1	0																																		1	1	0	0	0	0
0	979	0							0	1	0		0		1	0	0		0		1	0	1	0	1	1	0		0		0		0		0			0	1	0	1	0	0	0	0	0	0	0	0
0	980	1	2000	1	1		1	4	0	1
0	981	1	2000	0	1		0		0	0																																		0	1	0	0	0	0
0	982	1	2000	0	1	1	1	4	0	0																																		0	1	0	0	0	0
0	983	1	2000	1	0		1	3	0	0																																		0	1	0	0	0	0
0	984	1	700	0	1		1	3	0	1	0		0		0		0		0		1	0	1	0	0		0		0		0		0		1	0		1	0	0	1	0	0	0	1	0	0	0	0
0	985	1	2000	1	1		1	1	0	1	1	1	0		1	1	0		1	1	0		1	1	0		0		0		1	1	0		1	1	0	1	0	0	1	0	0	0	0	0	0	1	0
0	986	1	2000	0	1		1	1	1	0																																		0	1	0	0	0	0
0	987	1	2000	1	0		0		1	1	1	0	0		0		0		0		1	0	1	0	0		0		0		0		0		0		0	1	0	0	1	0	0	0	1	0	0	0	0
0	988	1	1500	0	1		1	3	0	0																																		0	1	0	0	0	0
0	989	1	2000	1	0		1	2	0	1	1	0	0		0		0		1	0	1	0	1	0	0		0		0		1	0	0		0			1	0	0	1	0	0	0	1	0	0	0	0
0	990	0							0	0																																		0	1	0	0	0	0
0	991	1	2000	1	1		1	2	0	1	0		0		0		0		0		0		1	0	0		0		0		0		0		0			1	0	0	1	0	0	0	0	0	0	0	0
0	992	0							0	0																																		0	1	0	0	0	0
0	993	1	2000	0	1		0		1	0																																		0	1	0	0	0	0
0	994	0							0	0																																		0	1	0	0	0	0
0	995	0							0	0																																		0	1	0	0	0	0
0	996	1	2000	0	1		1	3	1	0																																		0	1	0	0	0	0
0	997	1	2000	0	1		1	3	0	0																																		0	1	0	0	0	0
0	998	1	1500	0	1		1	5	1	1	0		0		1	1	0		0		1	1	0		0		0		1	1	1	1	0		0			1	0	0	0	1	0	0	1	0	0	0	0
0	1000	1	2000	0	1		0		1	0																																		0	1	0	0	0	0
0	1001	0							0	0																																		0	1	0	0	0	0
0	1002	1	2000	0	1		1	2	0	1	1	0	0		0		0		0		1	0	0		1	0	0		0		0		0		0			1	0	0	1	0	0	0	1	0	0	0	0
0	1003	1	2000	1	0		1	6	0	1	0		0		0		0		0		0		0		0		0		0		0		1	1	1	1	1	1	0	0	1	0	0	0	1	0	0	0	0
0	1005	1	2000	1	0		1	4	1	1	0		0		0		0		0		0		0		0		0		1	1	1	1	0		1	1		1	0	0	1	0	0	0	1	0	0	0	0
0	1006	0							0	0																																		0	1	0	0	0	0
0	1007	1	2000	0	1		1	1	0	0																																		0	1	0	0	0	0
0	1008	1	2000	0	1		0		0	0																																		0	1	0	0	0	0
0	1009	1	2000	1	0		1	2	0	0																																		0	1	0	0	0	0
0	1010	1	2000	0	1		0		0	1	1	1	1	1	1	0	0		1	0	1	1	0		0		0		0		0		0		0			1	0	0	1	0	0	0	1	0	0	0	0
0	1011	1	2000	1	0		1	1	1	0																																		0	1	0	0	0	0
0	1012	1	2000	0	1		0		1	1	1	0	0		0		0		0		1	0	0		0		0		0		0		0		0			1	0	0	1	0	0	0	1	0	0	0	0
0	1013	1	2000	1	1		1	6	1	1	1	0	0		0		0		1	0	1	0	1	0	1	0	0		0		0		0		0			1	0	0	0	1	0	0	1	0	0	0	0
0	1014	1	2000	1	1		0		0	0																																		0	1	0	0	0	0
0	1015	0							0	0																																		0	1	0	0	0	0
0	1016	1	2000	0	1		1	3	1	1	1	1	1	0	1	1	1	0	1	0	1	1	1	0	1	0	0		0		0		0		0			1	0	0	0	0	0	0	1	0	0	0	0
0	1017	1	1500	0	1		1	3	0	0																																		0	1	0	0	0	0
0	1018	1	2000	1	0		1	1	0	0																																		0	1	0	0	0	0
0	1019	0							0	0																																		0	1	0	0	0	0
0	1020	1	2000	1	1		1	1	0	0																																		0	1	0	0	0	0
0	1021	0							0	0																																		0	1	0	0	0	0
0	1022	1	700	0	1		0		0	1	0		0		0		0		1	0	0		0		1	0	0		0		0		1	1	0			1	0	0	1	0	0	0	1	0	0	0	0
0	1023	1	2000	0	1		1	2	0	1
0	1024	1	2000	0	1	1	0		1	1	0		0		0		0		0		0		0		0		0		0		1	0	0		1	1		1	0	0	1	0	0	1	0	0	0	0	0
0	1025	1	2000	0	1		1	2	0	0																																		1	0	0	1	0	0
0	1026	0							0	0																																		0	1	0	0	0	0
0	1027	1	2000	0	1		1	2	0	1	1	0	0		0		1	0	0		0		0		0		0		0		0		0		1	0		1	0	0	1	0	0	0	0	0	0	0	0
0	1028	0							0	0																																		0	1	0	0	0	0
0	1029	0							1	0																																		0	0	0	0	0	0
0	1030	1	2000	0	1		1	4	1	0																																		0	0	0	1	0	0
0	1031	0							0	0																																		0	1	0	0	0	0
0	1032	0							0	0																																		0	1	0	0	0	0
0	1033	0							0	0																																		0	0	0	0	0	0
0	1034	0							0	1	0		0		0		0		0		0		0		1	1	0		0		1	0	0		0			1	0	0	0	0	0	0	0	0	0	0	0
0	1035	1	2000	1	1		1	6	0	1	1	0	1	0	0		0		0		1	0	1	0	0		0		0		0		0		0			1	0	0	1	0	0	0	1	0	0	0	0
0	1036	0							1	0																																		0	1	0	0	0	0
0	1037	1	2000	1	0		1	2	0	0																																		0	1	0	0	0	0
0	1038	0							0	0																																		0	1	0	0	0	0
0	1039	1	2000	0	1		1	1	0	1	1	0	0		1	0	0		0		1	0	0		0		0		0		0		0		0			1	0	0	0	0	0	1	1	0	0	0	0
0	1040	1	1500	0	1		1	5	0	0																																		0	1	0	0	0	0
0	1041	1	2000	0	1		1	4	1	1	0		0		0		0		1	0	0		1	0	1	1	0		0		0		0		0			1	0	0	1	0	0	0	1	0	0	0	0
0	1042	1	2000	1	1		1	1	0	1	1	0	0		1	0	0		1	0	0		1	0	1	0	0		0		1	1	0		0			1	0	0	0	1	0	0	1	0	0	0	0
0	1043	1	700	0	1		1	2	0	0																																		0	1	0	0	0	0
0	1044	0							0	0																																		0	1	0	0	0	0
0	1045	1	2000	1	0		1	1	0	0																																		0	1	0	0	0	0
0	1046	0							0	0																																		1	1	0	0	0	0
0	1047	0							1	0																																		0	1	0	0	0	0
0	1048	1	2000	1	0		1	3	1	1	0		0		0		0		1	0	0		0		0		0		0		1	0	0		0			0	1	0	1	0	0	0	1	0	0	0	0
0	1049	0							0	0																																		0	1	0	0	0	0
0	1050	0							0	1	0		0		1	0	0		0		0		0		0		0		1	0	1	0	0		1	0		0	0	1	1	0	0	0	1	0	0	0	0
0	1051	0							1	0																																		0	1	0	0	0	0
0	1052	0							1	1	1	1	0		0		0		0		0		1	0	0		0		0		0		0		0			1	0	0	1	0	0	0	1	0	0	0	0
0	1053	1	2000	0	1		1	1	0	1	1	1	0		1	1	0		0		1	1	1	0	1	0	1	0	1	0	0		0		0			1	0	0	0	1	0	0	1	0	0	0	0
0	1054	1	2000	1	1		1	1	0	1	0		0		0		0		1	1	1	0	0		0		0		1	1	1	1	0		1	0		1	0	0	1	0	0	0	0	0	0	0	0
0	1055	1	700	0	1		1	3	0	0																																		0	1	0	0	0	0
0	1056	0							0	0																																		0	1	0	0	0	0
0	1057	1	2000	1	1		0		0	0																																		0	1	0	0	0	0
0	1058	0							0	1	0		1	0	1	0	1	0	1	0	1	0	0		0		0		0		0		0		0			0	1	0	1	0	0	0	1	0	0	0	0
0	1059	0							0	1	1	1	1	0	0		0		0		1	0	0		0		0		1	1	0		0		0			1	0	0	0	1	0	0	1	0	0	0	0
0	1060	1	2000	0	1		1	2	0	1	1	0	1	0	1	0	0		1	0	1	0	0		1	0	0		0		0		0		0			1	0	0	0	0	0	0	1	0	0	0	0
0	1061	1	2000	0	1		1	4	0	1	0		0		0		0		1	0	0		1	0	0		1	1	0		1	1	0		0			1	0	0	1	0	0	1	1	0	0	0	0
0	1062	1	2000	0	1		1	6	0	0																																		0	1	0	0	0	0
0	1063	0							0	0																																		0	1	0	0	0	0
0	1064	1	2000	0	1		1	4	1	0																																		0	1	0	0	0	0
0	1065	0							0	0																																		0	1	0	0	0	0
0	1066	0
0	1067	1	700	0	1		1	3	1	1	0		0		1	1	0		0		0		0		0		0		0		1	1	0		0			1	0	0	1	0	0	0	0	0	0	0	0
0	1068	0							0	0																																		0	0	0	0	0	0
0	1069	1	2000	0	1		1	1	0	0																																		0	1	0	0	0	0
0	1070	0							0	0																																		0	0	0	0	0	0
0	1071	1	1500	1	1		0		1	0																																		0	1	0	0	0	0
0	1073	1	2000	1	1		1	2	0	1	0		0		0		0		0		1	0	1	0	0		0		0		1	1	0		0			0	1	0	0	1	0	1	1	0	0	0	0
0	1075	0							0	0																																		0	1	0	0	0	0
0	1076	1	2000	0	1		1	1	0	1	1	1	0		0		0		0		1	1	0		0		0		0		0		0		0			1	0	0	0	1	0	0	1	0	0	0	0
0	1077	1	2000	1	1		1	4	1	0																																		0	1	0	0	0	0
0	1078	0							0	0																																		0	1	0	0	0	0
0	1079	1	2000	0	1		1	6	1	1	1	0	1	0	0		0		0		0		0		0		0		0		0		0		0			1	0	0	0	0	1	0	1	0	0	0	0
0	1080	1	2000	0	1		1	1	0	0																																		0	1	0	0	0	0
0	1081	1	2000	0	1		1	4	0	1	0		0		1	1	0		0		0		0		1	0	0		1	1	1	1	0		0			0	0	1	1	0	0	0	1	0	0	0	0
0	1082	1	2000	0	1		1	2	0	1	1	0	0		0		0		0		0		0		0		0		0		1	0	0		0			1	0	0	1	0	0	0	1	0	0	0	0
0	1083	0							0	0																																		0	0	0	0	0	0
0	1084	0							0	0																																		0	1	0	0	0	0
0	1086	1	1500	0	1		0		1	1	0		0		0		0		0		0		0		0		0		0		0		1	1	0			1	0	0	1	0	0	0	1	0	0	0	0
0	1087	1	700	0	1		0		0	1	1	0	0		1	0	0		1	0	1	0	1	0	0		0		0		0		0		0			0	1	0	1	0	0	0	0	0	0	0	0
0	1088	1	2000	0	1		1	5	0	0																																		1	1	0	0	0	0
0	1089	0							0	0																																		0	1	0	0	0	0
0	1090	1	700	0	1		1	2	1	0																																		0	1	0	0	0	0
0	1091	0
0	1092	1	2000	0	1		1	6	1	0																																		0	1	0	0	0	0
0	1093	1	2000	1	1		1	3	1	0																																		0	1	0	0	0	0
0	1094	1	2000	1	0		1	5	0	0																																		0	1	0	0	0	0
0	1095	1	2000	1	0		0		0	0																																		0	1	0	0	0	0
0	1096	1
0	1097	1	2000	0	1		1	4	0	0																																		0
0	1098	1	2000	0	1		1	6	0	0																																		0	1	0	0	0	0
0	1099	1	2000	0	1		1	4	0	0																																		1	0	0	0	0	0
0	1100	0							0	0																																		0	1	0	0	0	0
0	1101	0							1	0																																		0	0	0	0	1	0
0	1102	0							0	0																																		0	1	0	0	0	0
0	1103	1	2000	0	1		1	3	0	0																																		0	1	0	0	0	0
0	1104	1	2000	0	1		1	2	1	0																																		1	1	0	0	0	0
0	1105	0							0	0																																		1	1	0	0	0	0
0	1106	1	2000	0	1		1	4	1	1	0		1	0	0		0		0		0		1	0	0		0		0		0		0		0		0	1	0	0	1	0	0	0	1	0	0	0	0
0	1107	1	2000	1	0		1	3	0	0																																		0	1	0	0	0	0
0	1108	1	2000	0	1		1	3	1	0																																		0	1	0	0	0	0
0	1109	1	2000	0	1		0		0	1	0		1	0	0		0		0		0		1	0	0		0		0		0		0		0			1	0	0	1	0	0	0	1	0	0	0	0
0	1110	1	2000	1	1		1	4	1	1	1	0	0		0		0		0		1	0	0		0		0		0		0		0		0			1	0	0	1	0	0	0	1	0	0	0	0
0	1111	1	2000	1	1		1	5	1	1	0		0		0		0		0		0		0		0		1	0	1	1	1	1	0		1	0	0	1	0	0	0	1	0	0	1	0	0	0	0
0	1112	0							0	0																																		0	1	0	0	0	0
0	1113	0							0	0																																		0	1	0	0	0	0
0	1114	1	2000	1	1		1	1	0	0																																		0	1	0	0	0	0
0	1115	1	2000	1	0		0		1	0																																		0	1	0	0	0	0
0	1116	0							0	1	0		0		0		0		0		0		0		0		0		0		1	1	0		0			1	0	0	0	0	0	0	1	0	0	0	0
0	1117	0
0	1118	0							0	0																																		0	1	0	0	0	0
0	1119	0							0	0																																		1	1	0	0	0	0
0	1120	0							0	0																																		0	1	0	0	0	0
0	1121	0							0	1	1	0	0		1	1	0		0		0		0		1	1	0		0		1	0	0		0			0	1	0	0	1	0	0	0	0	0	1	0
0	1122	1	2000	0	1		1	4	0	1	1	0	1	0	1	1	1	0	1	0	1	0	1	0	0		0		1	1	0		0		0			1	0	0	1	0	0	0	1	0	0	0	0
0	1123	0							0	0																																		0	0	0	0	0	0
0	1124	1	2000	0	1		1	6	1	1	1	0	1	0	0		0		1	0	1	0	1	0	0		0		0		0		0		0			1	0	0	0	0	0	0	1	0	0	0	0
0	1125	0							0	0																																		0	1	0	0	0	0
0	1126	1	2000	1	1		0		0	0																																		0	1	0	0	0	0
0	1127	1	2000	0	1		1	3	1	0																																		0	1	0	0	0	0
0	1128	1	2000	1	0		1	4	0	0																																		0	1	0	0	0	0
0	1129	1	2000	1	0		1	1	1	1	1	0	1	0	0		0		0		1	0	1	0	0		0		0		0		0		0			1	0	0	1	0	0	0	1	0	0	0	0
0	1130	0							0	0																																		0	1	0	0	0	0
0	1131	1	2000	0	1		0		1	0																																		0	1	0	0	0	0
0	1132	1	2000	0	1		1	2	1	0																																		0	1	0	0	0	0
0	1133	1	1500	0	1		0		0	0																																		0	1	0	0	0	0
0	1134	1	1500	0	1		0		1	1	0		0		1	1	0		0		0		0		0		0		0		1	1	1	0	0			1	0	0	1	0	0	0	1	0	0	0	0
0	1135	0							0	0																																		0	1	0	0	0	0
0	1136	1	2000	1	0		1	1	1	0																																		0	1	0	0	0	0
0	1137	1	2000	1	0		1	4	1	0																																		0	1	0	0	0	0
0	1138	1	700	0	1		0		0	0																																		0	0	0	0	0	0
0	1139	0							0	0																																		0	1	0	0	0	0
0	1140	0							0	0																																		0	1	0	0	0	0
0	1141	0							0	0																																		0	0	0	0	0	0
0	1142	0							0	0																																		0	1	0	0	0	0
0	1143	0							0	0																																		0	1	0	0	0	0
0	1144	0							0	0																																		0	1	0	0	0	0
0	1145	1	2000	1	0		1	3	0	0																																		0	1	0	0	0	0
0	1146	1	700	0	1		1	4	1	1	0		0		1	0	0		0		0		0		1	0	0		0		1	1	0		0			1	0	0	0	0	1	0	0	0	0	0	0
0	1147	0							0	0																																		0	1	0	0	0	0
0	1148	1	2000	1	0		1	2	0	0																																		0	1	0	0	0	0
0	1149	1	2000	0	1		0		0	0																																		1	1	0	0	0	0
0	1150	0							0	0																																		0	1	0	0	0	0
0	1151	1
0	1152	1	2000	1	0		0		0	0																																		0	1	0	0	0	0
0	1154	1	2000	0	1		1	2	0	1	0		0		0		0		0		0		0		0		0		0		0		0		1	0		1	0	0	1	0	0	0	1	0	0	0	0
0	1155	0							0	0																																		0	1	0	0	0	0
0	1156	1	2000	1	1		1	3	0	0																																		0	1	0	0	0	0
0	1157	0							0	0																																		0	1	0	0	0	0
0	1158	0							1	0																																		0	1	0	0	0	0
0	1159	0							0	0																																		0	1	0	0	0	0
0	1160	0							0	0																																		0	1	0	0	0	0
0	1161	1	2000	0	1		1	3	0	0																																		0	1	0	0	0	0
0	1162	1	2000	0	1		1	3	0	1	0		0		0		0		0		0		0		1	0	0		0		1	1	0		0			1	0	0	1	0	0	0	0	0	0	0	0
0	1163	1	700	0	1		0		1	1	1	1	0		0		0		1	1	1	1	1	1	0		0		0		1	1	0		0			1	0	0	1	0	0	0	1	0	0	0	0
0	1165	0							1	0																																		0	1	0	0	0	0
0	1166	1	2000	1	1		1	2	0	1	0		0		0		0		0		0		0		1	0	0		0		0		0		1	1		1	0	0	1	0	0	0	1	0	0	0	0
0	1167	0							0	0																																		0	1	0	0	0	0
0	1168	1	2000	0	1		1	2	1	0																																		0	1	0	0	0	0
0	1169	1	2000	0	1		1	3	0	1	0		0		1	0	0		1	0	1	0	1	0	0		0		0		1	1	0		0			0	1	0	1	0	0	0	1	0	0	0	0
0	1170	1	700	0	1		0		0	0																																		0	1	0	0	0	0
0	1171	0							0	0																																		0	1	0	0	0	0
0	1172	0							0	0																																		0	0	0	0	0	0
0	1173	0							0	0																																		0	1	0	0	0	0
0	1174	0							0	0																																		0	1	0	0	0	0
0	1175	0							0	0																																		0	1	0	0	0	0
0	1176	0							0	0																																		0	1	0	0	0	0
0	1177	0							0	0																																		0	1	0	0	0	0
0	1178	1	2000	1	0		1	2	0	0																																		0	1	0	0	0	0
0	1179	0							0	0																																		0	1	0	0	0	0
0	1180	0							0	0																																		0	1	0	0	0	0
0	1181	1	700	0	1		0		1	1	1	1	0		1	1	0		0		1	1	0		0		0		1	1	1	1	1	1	0			1	0	0	0	0	0	1	1	0	0	0	0
0	1182	1	2000	0	1		1	2	0	1	0		0		0		0		0		1	0	1	0	0		0		0		0		0		0			1	0	0	1	0	0	0	1	0	0	0	0
0	1183	1	2000	1	1		1	5	0	1	0		0		0		0		0		0		1	0	0		0		0		0		0		0			0	1	0	0	1	0	0	0	0	0	0	0
0	1184	0							0	0																																		0	1	0	0	0	0
0	1185	1	2000	1	1		1	1	0	0																																		0	1	0	0	0	0
0	1186	1	2000	1	1		1	3	0	0																																		0	1	0	0	0	0
0	1187	1	2000	0	1		1	3	0	0																																		0	1	0	0	0	0
0	1188	1	1500	1	1		1	2	0	0																																		0	1	0	0	0	0
0	1189	1	2000	0	1		1	5	0	0																																		0	0	0	0	0	0
0	1190	1	700	0	1		1	1	0	0																																		0	0	0	0	0	0
0	1191	1	700	0	0
0	1192	1	2000	0	1		1	4	1	0																																		0	0	0	0	0	0
0	1193	0							0	0																																		0
0	1194	0							0	0																																		0	1	0	0	0	0
0	1195	0							0	0																																		0	0	0	0	0	0
0	1196	0							0	0																																		0	1	0	0	0	0
0	1197	1	1500	0	1		1	5	1	1	0		0		0		0		0		0		0		0		0		0		0		0		1	0		1	0	0	1	0	0	0	1	0	0	0	0
0	1198	0							1	0																																		0	1	0	0	0	0
0	1199	0							0	0																																		0	1	0	0	0	0
0	1200	0							0	1	1	0	1	0	1	0	0		0		1	0	1	0	0		0		0		0		0		0			0	1	0	0	1	0	0	1	0	0	0	0
0	1201	1	2000	0	1		1	2	0	0																																		0	1	0	0	0	0
0	1202	1	2000	1	0		1	1	1	0																																		1	0	0	0	0	0
0	1203	0							0	1	0		0		1	1	0		0		0		0		0		0		0		1	1	0		1	1		0	0	1	1	0	0	0	1	0	0	0	0
0	1204	0							0	0																																		0	1	0	0	0	0
0	1205	0							0	0																																		0	0	0	0	0	0
0	1206	1	1500	0	1		1	1	1	0																																		0	1	0	0	0	0
0	1207	0							0	1	0		0		0		0		0		0		0		0		0		0		1	0	0		0			1	0	0	1	0	0	0	0	0	0	0	0
0	1208	1	2000	0	1		0		1	1	0		0		0		0		1	0	1	0	1	0	1	0	0		0		0		0		0			1	0	0	0	1	0	0	1	0	0	0	0
0	1209	1	2000	1	1		1	4	0	1	0		0		1	0	1	0	1	0	1	0	1	0	0		0		0		0		0		1	0		1	0	0	1	0	0	0	0	0	0	0	0
0	1210	0							0	1	0		0		0		0		0		0		0		0		0		0		1	1	0		0			0	1	0	0	1	0	0	0	0	0	0	0
0	1211	1	1500	0	1		1	4	0	0																																		0	0	0	0	0	0
0	1212	1	2000	1	1		1	4	0	0																																		0	1	0	0	0	0
0	1213	1	2000	0	1		1	6	1	0																																		0	1	0	0	0	0
0	1214	0							0	0																																		0	1	0	0	0	0
0	1215	1	2000	0	1		1	2	1	0																																		0	1	0	0	0	0
0	1216	0							0	0																																		0	1	0	0	0	0
0	1217	1	1500	0	1		1	2	0	0																																		0	0	0	1	0	0
0	1218	1	2000	1	0		0		1	0																																		0	1	0	0	0	0
0	1219	1	2000	0	1		1	1	0	1	1	0	1	0	1	0	0		1	0	0		1	0	0		0		1	1	0		0		0			1	0	0	1	0	0	0	1	0	0	0	0
0	1220	0							0	0																																		0	1	0	0	0	0
0	1221	1	2000	0	1		1	5	0	1	1	1	0		0		0		0		1	1	1	1	0		0		0		0		0		0			1	0	0	1	0	0	1	1	0	0	0	0
0	1222	0							0	0																																		0	0	0	0	0	0
0	1223	0							0	0																																		0	0	0	0	0	0
0	1224	0							0	0																																		0	0	0	0	0	0
0	1225	1	1500	0	1		1	1	0	1	1	1	1	0	0		0		1	0	1	0	0		1	0	0		0		0		0		0			0	0	0	1	0	0	0	1	0	0	0	0
0	1226	1	700	0	1		0		0	0																																		0	1	0	0	0	0
0	1227	1	2000	0	1		1	4	0	1	0		0		0		1	1	0		0		1	0	1	1	0		0		1	1	0		0			1	0	0	1	0	0	0	1	0	0	0	0
0	1228	1	2000	0	1		1	6	1	0																																		0	0	0	0	0	0
0	1229	1	700	0	1		0		0	0																																		0	1	0	0	0	0
0	1230	0							0	0																																		0	1	0	0	0	0
0	1231	0							1	0																																		0	0	0	0	0	0
0	1232	0							0	0																																		0	1	0	0	0	0
0	1233	1	2000	1	0		0		1	0																																		0	1	0	0	0	0
0	1234	0							1	0																																		0	0	0	0	0	0
0	1235	1	2000	1	1		1	2	1	0																																		0	1	0	0	0	0
0	1236	1	700	0	1		1	4	0	1	0		0		0		0		1	0	0		0		0		0		0		1	0	0		0			0	1	0	0	1	0	0	1	0	0	0	0
0	1237	1	2000	0	1		1	2	0	1	1	0	1	0	1	0	1	0	0		1	0	1	0	1	0	0		0		0		0		1	1	0	1	0	0	1	0	0	0	1	0	0	0	0
0	1238	1	2000	1	1		1	2	0	1	1	0	1	0	1	0	1	0	0		1	0	0		0		0		0		0		0		0			1	0	0	0	0	1	0	1	0	0	0	0
0	1239	1	2000	1	0		1	3	0	1	0		0		0		0		0		1	0	1	0	0		0		0		0		0		0			1	0	0	1	0	0	0	1	0	0	0	0
0	1241	0							0	0																																		0	1	0	0	0	0
0	1242	0							0	0																																		0	1	0	0	0	0
0	1243	0							0	0																																		0	1	0	0	0	0
0	1244	0							0	0																																		1	1	0	0	0	0
0	1245	1	2000	0	1		1	3	1	0																																		0	1	0	0	0	0
0	1247	0							0	0																																		0	1	0	0	0	0
0	1248	1	700	0	1		0		1	1	1	0	0		0		0		0		0		0		0		0		0		0		0		0			1	0	0	1	0	0	0	1	0	0	0	0
0	1249	1	2000	0	1		1	6	1	0																																		0	1	0	0	0	0
0	1250	1	2000	1	1	1	0		0	0																																		1	1	0	0	0	0
0	1251	0							0	0																																		0	1	0	0	0	0
0	1252	1	2000	1	0		1	3	0	0																																		0	0	0	0	0	0
0	1253	0							0	0																																		0	1	0	0	0	0
0	1254	0							0	0																																		0	1	0	0	0	0
0	1255	0							0	0																																		0	1	0	0	0	0
0	1256	0							0	0																																		0	1	0	0	0	0
0	1257	1	2000	1	1		1	3	1	0																																		0	1	0	0	0	0
0	1258	0							0	0																																		0	1	0	0	0	0
0	1259	1	2000	1	0		1	2	0	0																																		0	0	0	0	0	0
0	1260	1	2000	0	1		1	3	0	1	0		0		0		0		0		1	1	0		0		0		0		0		0		0			1	0	0	1	0	0	0	1	0	0	0	0
0	1261	0							0	0																																		0	1	0	0	0	0
0	1262	0							0	0																																		0	0	0	0	0	0
0	1263	0							0	0																																		0	1	0	0	0	0
0	1264	1	2000	0	1		1	2	1	1	0		0		1	1	0		1	0	0		0		1	1	0		1	1	0		0		1	1		1	0	0	1	0	0	1	1	0	0	0	0
0	1265	1	1500	1	1		1	2	1	0																																		0	1	0	0	0	0
0	1266	1	1500	1	1		0		1	0																																		0	1	1	0	0	0
0	1267	1	2000	1	0		0		0	0																																		0	1	0	0	0	0
0	1268	0							0	0																																		0	1	0	0	0	0
0	1269	1	2000	1	0		1	3	1	1	0		0		0		0		0		1	1	0		0		0		0		0		0		0			1	0	0	1	0	0	1	1	0	0	0	0
0	1270	0							0	0																																		0	1	0	0	0	0
0	1271	1	2000	1	1		1	6	1	1	0		0		0		0		0		0		0		0		0		0		1	0	0		0			0	1	0	1	0	0	1	1	0	0	0	0
0	1272	1	2000	0	1		1	2	0	1	1	0	1	0	0		0		0		1	1	1	1	1	0	0		0		0		0		0			1	0	0	1	0	0	0	1	0	0	0	0
0	1273	1	2000	1	1		1	2	1	1	1	0	0		0		1	0	0		0		1	0	0		0		0		0		0		0			1	0	0	1	0	0	0	1	0	0	0	0
0	1274	1	700	0	1		0		1	0																																		0	1	0	0	0	0
0	1275	0							0	1	1	1	1	1	1	1	1	1	1	1	1	1	1	1	1	1	0		0		0		0		0			0	1	0	0	1	0	0	1	0	0	0	0
0	1276	0							0	0																																		0	1	0	0	0	0
0	1277	0							0	0																																		0	1	0	0	0	0
0	1278	0							1	0																																		0	0	0	0	0	0
0	1279	1	2000	0	1		0		0	0																																		0	1	0	0	0	0
0	1280	1	1500	1	0		1	4	1	0																																		0	1	0	0	0	0
0	1281	1	2000	0	1		1	4	0	1	1	0	0		0		0		0		1	0	0		0		0		0		0		1	1	0			1	0	0	1	0	0	0	1	0	0	0	0
0	1282	0							0	0																																		1	1	0	0	0	0
0	1283	1	2000	0	1		1	6	0	0																																		0	1	0	0	0	0
0	1284	1	2000	1	1		1	1	0	0																																		0	1	0	0	0	0
0	1285	0							0	0																																		0	1	0	0	0	0
0	1286	0							0	0																																		0	1	0	0	0	0
0	1287	1	2000	0	1	1	1	2	1	0																																		0	1	0	0	0	0
0	1288	0							0	1	0		0		1	1	0		0		0		0		0		0		0		1	1	0		0			0	1	0	1	0	0	0	1	0	0	0	0
0	1289	1	1500	0	1	1	1	5	0	1	1	0	0		0		1	0	0		0		1	0	0		1	0	0		1	1	0		0			1	0	0	0	1	0	0	1	0	0	0	0
0	1290	1	700	0	1		0		1	0																																		0	1	0	0	0	0
0	1291	0							0	0																																		0	0	0	0	0	0
0	1292	1	2000	0	1		1	3	1	1	1	0	0		1	0	0		0		0		0		1	0	0		0		1	1	0		0		0	1	0	0	1	0	0	0	0	0	0	0	0
0	1293	0							0	0																																		0	1	0	0	0	0
0	1294	1	2000	0	1		1	4	0	1	1	0	1	0	0		0		0		0		0		0		0		0		1	1	0		0			1	0	0	1	0	0	0	0	0	0	0	0
0	1295	0							0	0																																		0	0	0	0	0	0
0	1296	0							0	1	0		0		1	0	0		0		0		0		0		0		0		1	1	0		0			0	1	0	0	1	0	0	1	0	0	0	0
0	1297	1	2000	1	0		0		0	0																																		0	1	0	0	0	0
0	1298	0							0	0																																		0	1	0	0	0	0
0	1299	1	2000	1	0		1	5	0	0																																		0	0	0	0	0	0
0	1300	1	2000	1	0		1	2	1	1	1	0	1	0	0		0		0		0		1	0	0		0		0		0		0		0			1	0	0	1	0	0	0	1	0	0	0	0
0	1301	0							0	0																																		0	1	0	0	0	0
0	1302	1	2000	0	1		1	4	1	1	0		0		1	0	1	0	1	0	1	0	1	0	0		0		0		1	0	0		0			1	0	0	1	0	0	0	1	0	0	0	0
0	1303	1	1500	1	0		1	1	0	0																																		0	1	0	0	0	0
0	1304	1	2000	1	1		0		0	0																																		0	1	0	0	0	0
0	1305	0							0	0																																		0	1	0	0	0	0
0	1306	0							0	0																																		0	1	0	0	0	0
0	1307	1	2000	1	1		1	3	0	1	1	0	0		1	1	1	0	1	0	0		0		1	0	0		0		1	1	0		0		0	1	0	0	0	0	1	0	0	0	0	0	0
0	1308	1	2000	1	1		1	6	0	1	0		0		0		0		0		0		0		1	0	0		0		1	0	0		0			1	0	0	1	0	0	0	1	0	0	0	0
0	1309	0							0	0																																		0	1	0	0	0	0
0	1310	1	2000	1	0		0		0	1	1	0	0		1	0	0		0		1	0	0		0		0		0		0		0		0			1	0	0	1	0	0	0	1	0	0	0	0
0	1311	1	2000	0	1		1	6	1	1	0		0		0		0		1	0	0		0		1	0	0		0		1	1	0		0			1	0	0	1	0	0	1	1	0	0	0	0
0	1312	1	2000	1	1		1	1	0	1	0		1	0	0		0		0		1	1	0		0		0		0		1	1	0		1	1		1	0	0	1	0	0	0	1	0	0	0	0
0	1313	0							0	0
0	1314	0							0	0																																		0	0	0	0	0	0
0	1315	0							0	0																																		1	1	0	0	0	0
0	1316	1	2000	1	1		1	1	0	0																																		0	1	0	0	0	0
0	1317	1	2000	1	1		1	2	1	0																																		0	1	0	0	0	0
0	1318	1	1500	0	1		0		1	0																																		0	1	0	0	0	0
0	1319	0							0	0																																		0	1	0	0	0	0
0	1320	1	2000	1	1		0		0	0																																		0	1	0	0	0	0
0	1321	0							0	0																																		0	1	0	0	0	0
0	1322	1	2000	0	0	1	1	1	0	1	0		0		0		0		0		0		0		0		0		0		1	0	0		0			0	1	0	1	0	0	0	1	0	0	0	0
0	1323	1	2000	0	1		1	3	0	1	1	0	0		0		0		0		1	0	1	0	0		0		0		0		0		0			1	0	0	1	0	0	0	1	0	0	0	0
0	1324	1	1500	0	1		1	1	0	0																																		0	1	0	0	0	0
0	1325	0							0	0																																		0	1	0	0	0	0
0	1326	1	2000	0	1		1	4	1	0																																		0	1	0	0	0	0
0	1327	1	700	0	1		0		0	0																																		0	1	0	0	0	0
0	1328	0							0	0																																		0	1	0	0	0	0
0	1329	0							0	0																																		0	1	0	0	0	0
0	1330	0							0	0																																		0	1	0	0	0	0
0	1331	1	2000	0	1		1	2	0	0																																		0	1	0	0	0	0
0	1332	0							0	0																																		0	1	0	0	0	0
0	1333	0							0	1	0		0		0		0		0		0		0		1	1	0		0		0		0		0			1	0	0	1	0	0	0	0	0	0	0	0
0	1334	1	2000	0	1		1	1	1	0																																		0	1	0	0	0	0
0	1335	0							0	0																																		0	1	0	0	0	0
0	1336	0							0	0																																		0	1	1	1	1	1
0	1337	1	2000	1	0		1	2	0	1	1	0	1	0	0		0		0		1	0	0		0		0		0		0		0		0			1	0	0	0	1	0	0	1	0	0	0	0
0	1338	1	1500	0	1		1	4	1	0																																		0	1	0	0	0	0
0	1339	1	2000	1	0		0		1	0																																		0	1	0	0	0	0
0	1340	0							0	0																																		0	1	0	0	0	0
0	1341	1	2000	0	1		1	4	1	1	0		0		1	1	0		0		0		0		0		0		0		0		0		0			1	0	0	0	0	0	0	1	0	0	0	0
0	1342	0							0	0																																		0	1	0	0	0	0
0	1343	1	2000	1	1		1	1	1	1	0		1	0	0		0		0		1	0	1	0	0		0		0		0		0		0			1	0	0	1	0	0	0	1	0	0	0	0
0	1344	0							0	0																																		1	1	0	0	0	0
0	1345	1	2000	0	1		0		1	1	0		0		0		0		0		0		1	0	0		1	0	0		0		0		0			0	0	0	1	0	0	0	1	0	0	0	0
0	1346	1	2000	0	1		1	4	0	0																																		0	1	0	0	0	0
0	1347	1	2000	0	1		1	4	0	0																																		0	1	0	0	0	0
0	1348	0							0	0																																		0	1	0	0	0	0
0	1349	0							0	0																																		0	0	0	0	0	0
0	1350	0							0	0																																		0	1	0	0	0	0
0	1351	0							0	0																																		0	1	0	0	0	0
0	1352	0							0	0																																		0	1	0	0	0	0
0	1353	1	700	1	1		1	2	0	1	0		0		1	0	1	0	1	0	1	0	0		0		0		0		0		0		0			0	0	1	1	0	0	0	1	0	0	0	0
0	1354	0							0	0																																		0	1	0	0	0	0
0	1355	0							0	1	0		0		1	0	0		0		0		0		0		0		0		0		0		0			1	0	0	1	0	0	0	1	0	0	0	0
0	1356	1	2000	0	1		1	2	0	0																																		0	1	0	0	0	0
0	1357	0							0	1	1	0	0		0		0		0		0		0		0		0		0		1	1	0		0			0	0	1	1	0	0	0	1	0	0	0	0
0	1358	0							0	0																																		0	1	0	0	0	0
0	1359	0							0	0																																		0	1	0	0	0	0
0	1360	1	2000	1	0		1	3	1	0																																		0	1	0	0	0	0
0	1361	0							0	0																																		0	1	0	0	0	0
0	1362	0							0	0																																		0	0	0	0	0	1
0	1363	1	2000	0	1		1	4	0	1	0		0		0		0		0		1	1	1	1	0		0		0		0		0		0			1	0	0	1	0	0	0	0	0	0	0	0
0	1364	0							0	0																																		0	1	0	0	0	0
0	1365	1	2000	0	1		1	5	0	0																																		0	1	0	0	0	0
0	1366	1	1500	0	1		1	5	1	0																																		0	1	0	0	0	0
0	1367	1	2000	1	0		1	3	0	0																																		0	1	0	0	0	0
0	1368	0							0	0																																		1	1	0	0	0	0
0	1369	0							0	0																																		0	0	0	0	0	0
0	1370	1	2000	0	1		1	3	0	0																																		0	0	0	0	0	0
0	1371	0							0	1	1	1	0		0		0		0		1	0	0		0		0		0		0		0		0			1	0	0	1	0	0	0	0	0	0	0	0
0	1372	1	2000	0	1		1	2	1	0																																		0	1	0	0	0	0
0	1373	1	2000	0	1	1	0		0	0																																		0	0	0	1	0	0
0	1374	0							0	0																																		0	1	0	0	0	0
0	1375	0							0	0																																		0	1	0	0	0	0
0	1376	1	2000	0	1		1	3	0	0																																		0	1	0	0	0	0
0	1377	0							0	0																																		1	1	0	0	0	0
0	1378	0							0	0																																		0	0	0	0	0	0
0	1379	0							0	0																																		0	0	0	0	0	0
0	1380	0							0	0																																		0	0	0	0	1	0
0	1381	1	2000	0	1		1	4	0	0																																		0	1	0	0	0	0
0	1382	0							0	0																																		0	1	0	0	0	0
0	1383	0							0	1	0		0		0		0		0		0		0		0		0		0		1	1	0		0			0	1	0	1	0	0	0	1	0	0	0	0
0	1384	1	2000	0	1		1	5	1	0																																		0	1	0	0	0	0
0	1385	1	1500	1	1		1	4	0	1	0		0		0		0		0		0		0		0		0		0		1	0	0		0			1	0	0	1	0	0	0	0	0	0	0	0
0	1386	0							0	1
0	1387	0							0	1	1	1	0		0		0		0		1	1	1	1	0		0		0		0		0		0			0	1	0	1	0	0	0	0	0	0	1	0
0	1388	0							0	0																																		0	1	0	0	0	0
0	1389	1	2000	0	1		0		1	1	1	0	0		0		0		1	0	0		0		0		0		0		0		0		0			1	0	0	1	0	0	0	1	0	0	0	0
0	1390	0							0	0																																		0	1	0	0	0	0
0	1391	1	2000	1	1		1	4	0	0																																		0	1	0	0	0	0
0	1392	1	1500	1	1		1	4	0	1	0		0		0		0		0		1	0	0		1	0	0		0		1	0	0		0			0	1	0	0	1	0	0	1	0	0	0	0
0	1393	1	2000	1	0		1	1	0	0																																		0	1	0	0	0	0
0	1394	0							0	0																																		0	1	0	0	0	0
0	1395	0							0	1	0		0		1	0	0		1	0	0		0		0		1	0	0		1	1	0		0			1	0	0	1	0	0	0	1	0	0	0	0
0	1396	0							0	0																																		1	1	0	0	0	0
0	1397	0							0	0																																		0	1	0	0	0	0
0	1398	0							0	0																																		0	1	0	0	0	0
0	1399	1	2000	1	1		1	5	0	0																																		1	1	0	0	0	0
0	1400	0							0	0																																		0	1	0	0	0	0
0	1401	1	700	0	1		0		0	1	0		0		0		0		0		0		1	0	0		0		0		0		0		0			1	0	0	0	1	0	0	1	0	0	0	0
0	1402	0							0	0																																		0	1	0	0	0	0
0	1403	0							0	0																																		0	1	0	0	0	0
0	1404	1	2000	0	1		0		0	0																																		0	1	0	0	0	0
0	1405	0							0	0																																		0	0	0	0	1	0
0	1406	0							0	1	0		0		0		0		0		0		0		0		0		0		0		0		1	1		1	0	0	1	0	0	0	1	0	0	0	0
0	1407	0							0	0																																		0	1	0	0	0	0
0	1408	1	2000	0	1		1	2	0	0																																		0	1	0	0	0	0
0	1409	1
0	1410	0							0	0																																		0	1	0	0	0	0
0	1411	1	2000	0	1		1	1	0	0																																		0	1	0	0	0	0
0	1412	1	700	0	1		1	1	1	0																																		0	1	0	0	0	0
0	1413	0							0	0																																		0	1	0	0	0	0
0	1414	0							0	0																																		0	1	0	0	0	0
0	1415	0							0	0																																		0	1	0	0	0	0
0	1416	1	700	0	1		0		0	0																																		0	1	0	0	0	0
0	1417	0							0	0																																		0	1	0	0	0	0
0	1418	1	2000	0	1		1	4	1	1	0		0		0		0		0		0		1	0	1	0	0		0		0		0		0			1	0	0	1	0	0	0	1	0	0	0	0
0	1419	1	2000	0	1		1	5	1	0																																		0	0	0	0	0	0
0	1420	0							0	0																																		0	1	0	0	0	0
0	1421	0							0	0																																		0	1	0	0	0	0
0	1422	1	2000	0	1		1	2	0	0																																		0	1	0	0	0	0
0	1423	1	2000	0	1		1	4	0	0																																		0	1	0	0	0	0
0	1424	0							0	0																																		0	1	0	0	0	0
0	1425	0							0	0																																		0	1	0	0	0	0
0	1426	1	2000	0	1		1	4	1	0																																		1	1	0	0	0	0
0	1427	1	2000	0	1		0		1	0																																		0	0	0	0	0	0
0	1428	0							0	0																																		1	1	0	0	0	0
0	1429	1	700	0	1		1	3	0	0																																		0	1	0	0	0	0
0	1430	0							0	1	0		0		1	1	0		0		0		0		0		0		0		1	1	0		0			0	0	0	0	0	1	1	1	0	0	0	0
0	1431	1	2000	1	0		1	3	1	0																																		0	1	0	0	0	0
0	1432	0							0	1	1	1	0		0		0		0		1	1	1	1	0		0		0		0		0		0			0	0	1	1	0	0	0	1	0	0	0	0
0	1434	1	2000	1	1		1	4	0	1	1	1	0		0		0		0		0		0		0		0		0		1	1	0		1	1		1	0	0	1	0	0	0	1	0	0	0	0
0	1435	0							0	0																																		0	1	0	0	0	0
0	1436	1	2000	1	1		1	1	0	0																																		0	1	0	0	0	0
0	1438	1	2000	0	1		0		0	1	0		0		0		0		0		1	1	0		0		0		0		0		0		0
0	1439	1	2000	0	1		0		0	1	0		0		0		1	0	0		0		0		1	0	0		0		1	0	0		1	0		0	0	1	1	0	0	0	1	0	0	0	0
0	1440	1	2000	0	1		1	3	0	1	1	0	1	0	1	0	0		1	0	1	0	1	0	1	0	0		0		1	0	0		0			1	0	0	1	0	0	0	1	0	0	0	0
0	1441	0							1	0																																		0	0	0	0	1	0
0	1442	1	2000	1	0		0		1	1	0		0		1	0	1	0	0		0		0		0		0		0		1	0	0		0			1	0	0	1	0	0	0	1	0	0	0	0
0	1443	0							0	0																																		0	0	0	0	0	0
0	1444	1	2000	1	0		1	4	0	1	0		0		0		0		1	0	0		0		1	0	1	0	1	0	1	0	1	0	1	1		1	0	0	1	0	0	0	1	0	0	0	0
0	1445	1	2000	0	1		1	4	1	1	1	0	1	0	0		0		0		0		1	0	0		0		0		0		0		0			1	0	0	1	0	0	0	1	0	0	0	0
0	1446	1	2000	0	1		0		1	1	0		0		0		0		0		1	0	1	0	0		0		1	1	0		0		0			1	0	0	1	0	0	0	1	0	0	0	0
0	1447	0							0	0																																		0	1	0	0	0	0
0	1448	1	1500	0	1		1	1	0	0																																		0	1	0	0	0	0
0	1449	0							0	0																																		0	1	0	0	0	0
0	1450	0							0	0																																		0	1	0	0	0	0
0	1451	1	2000	0	1		1	1	0	1	0		0		0		0		0		0		0		0		0		1	0	1	1	0		0			1	0	0	1	0	0	0	1	0	0	0	0
0	1452	1	2000	1	0		0		1	0																																		1	1	0	0	0	0
0	1453	1	2000	1	0		0		1	1	0		0		0		0		0		0		1	0	0		0		0		0		0		0			1	0	0	1	0	0	0	1	0	0	0	0
0	1455	1	2000	1	1		1	5	0	1	0		0		0		0		1	0	1	0	1	0	1	1	0		0		1	1	0		0			1	0	0	1	0	0	0	0	0	0	0	0
0	1456	1	2000	1	0		1	4	1	0																																		1	1	0	0	0	0
0	1457	0							0	0																																		0	1	0	0	0	0
0	1458	1
0	1459	1	2000	0	1		1	4	0	0																																		1	1	0	0	0	0
0	1460	0							0	0																																		0	1	0	0	0	0
0	1461	0							1	0																																		0	1	0	0	0	0
0	1462	1	2000	0	1		1	4	0	1	0		0		0		1	0	1	0	0		0		0		0		0		1	0	0		0			1	0	0	1	0	0	0	1	0	0	0	0
0	1463	1	2000	1	0		0		0	1	1	0	1	0	1	1	0		0		1	0	0		1	0	0		0		1	0	0		0			1	0	0	1	0	0	0	0	0	0	0	0
0	1464	1	2000	1	1		1	0	0	1	1	0	0		1	1	0		1	1	0		1	1	0		0		0		1	1	0		0		0	1	0	0	1	0	0	0	0	0	0	0	0
0	1465	1	2000	0	1		1	4	0	0																																		1	0	0	0	0	0
0	1466	0							0	0																																		0	1	0	0	0	0
0	1467	1	2000	1	1		0		1	0																																		0	0	0	0	0	0
0	1468	0							0	0																																		0	1	0	0	0	0
0	1469	0							0	0																																		0	1	0	0	0	0
0	1470	1	2000	0	1		1	2	0	1	0		0		1	0	0		1	0	1	0	1	0	1	0	1	0	0		1	1	0		1	1		1	0	0	1	0	0	0	1	0	0	0	0
0	1471	0							0	0																																		0	0	0	1	0	0
0	1472	1	2000	1	0		0		1	1	0		0		0		0		0		0		0		0		0		1	1	0		0		0		0	1	0	0	1	0	0	0	1	0	0	0	0
0	1473	1	2000	1	0		1	3	0	0																																		0	1	0	0	0	0
0	1474	1	2000	1	1		1	2	1	0																																		0	1	0	0	0	0
0	1475	1	2000	0	1		1	6	0	1	0		0		0		0		0		0		1	0	1	0	0		0		0		0		0			1	0	0	1	0	0	0	1	0	0	0	0
0	1476	1	2000	0	1		1	4	0	1	0		0		0		0		1	0	0		0		0		0		0		1	1	0		0			1	0	0	1	0	0	0	1	0	0	0	0
0	1477	1	2000	0	1		1	3	1	0																																		0	1	0	0	0	0
0	1478	1	2000	0	1		1	4	1	0																																		0	0	0	0	0	0
0	1479	1	2000	0	1		0		0	1	0		0		0		0		0		1	1	0		0		0		0		0		0		0		0	1	0	0	1	0	0	0	1	0	0	0	0
0	1480	1
0	1481	1	2000	0	1		1	1	0	1	0		0		1	0	0		0		0		1	0	1	0	0		0		0		0		0			1	0	0	1	0	0	0	1	0	0	0	0
0	1482	0							0	0																																		0	1	0	0	0	0
0	1483	0							1	1
0	1484	0							0	0																																		0	0	0	0	0	0
0	1485	0							0	0																																		0	0	0	0	0	0
0	1486	1	2000	0	1		1	2	0	1	1	0	1	0	0		0		0		0		1	0	0		0		0		0		0		0			1	0	0	1	0	0	0	1	0	0	0	0
0	1487	1	2000	0	1		0		1	0																																		0	0	0	0	0	0
0	1488	0							1	0																																		0	0	0	0	0	0
0	1489	1	1500	0	1		0		0	0																																		0	1	0	0	0	0
0	1490	1	700	0	1		1	5	1	0																																		0	1	0	0	0	0
0	1491	1	2000	0	1		1	2	1	0																																		0	0	0	0	0	0
0	1492	1	2000	0	1		1	2	0	0																																		0	1	0	0	0	0
0	1493	0							0	0																																		0	1	0	0	0	0
0	1494	0							0	0																																		0	1	0	0	0	0
0	1495	0							1	0																																		0	1	0	0	0	0
0	1496	0							0	0																																		0	0	0	0	0	0
0	1497	0							0	0																																		0	1	0	0	0	0
0	1498	0							0	0																																		0	1	0	0	0	0
0	1499	1	2000	0	1		1	5	0	0																																		0	1	0	0	0	0
0	1500	0							0	0																																		0	0	0	0	0	0
0	1501	1	2000	0	1		1	4	0	1	1	0	0		0		0		1	0	0		0		1	0	0		0		0		0		0			1	0	0	1	0	0	0	1	0	0	0	0
0	1503	0							0	0																																		0	1	0	0	0	0
0	1504	0							0	0																																		0	1	0	0	0	0
0	1505	0							0	0																																		0	0	0	0	0	0
0	1506	1	2000	0	1		1	2	1	1	0		0		1	0	0		1	0	0		1	0	1	0	0		0		0		0		0			1	0	0	1	0	0	0	0	0	0	0	0
0	1507	0							0	1	1	0	0		1	1	0		0		0		0		1	1	0		0		0		0		0			1	0	0	1	0	0	0	1	0	0	0	0
0	1508	0							0	0																																		0	1	0	0	0	0
0	1509	0							1	0																																		1	1	0	0	0	0
0	1510	1	2000	0	1		1	2	1	1	0		0		1	0	0		1	0	1	0	0		0		1	0	0		1	1	0		0			1	0	0	0	1	0	0	1	0	0	0	0
0	1511	1	700	1	0	1	0		0	1	0		0		0		0		0		0		1	0	0		0		0		0		0		0			1	0	0	1	0	0	0	1	0	0	0	0
0	1513	0							0	0																																		0	1	0	0	0	0
0	1514	1	2000	0	1		0		1	0																																		0	1	0	0	0	0
0	1515	1	2000	1	1		1	2	0	1	1	0	0		1	0	0		1	0	1	0	0		1	1	0		0		0		0		0			1	0	0	1	0	0	0	1	0	0	0	0
0	1516	0							0	1	0		0		0		0		0		0		1	0	0		0		0		0		0		0			1	0	0	1	0	0	0	1	0	0	0	0
0	1517	0							0	0																																		0	1	0	0	0	0
0	1518	1	2000	1	0		0		0	0																																		0	1	0	0	0	0
0	1519	1	2000	0	1		0		0	0																																		0	1	0	0	0	0
0	1520	0							0	0																																		0	1	0	0	0	0
0	1521	1	2000	0	1		0		0	0																																		1	1	0	0	0	0
0	1522	0							0	1	0		0		0		0		0		0		0		0		0		0		0		0		1	1	0	1	0	0	1	0	0	0	0	0	0	0	0
0	1523	0							0	1	0		0		0		0		0		0		0		0		1	0	0		1	1	0		0			1	0	0	0	0	1	0	1	0	0	0	0
0	1524	1	2000	0	1		0		1	0																																		0	1	0	0	0	0
0	1525	1	2000	0	1		1	1	0	1	0		0		0		0		0		0		0		0		0		0		0		1	0	0			1	0	0	1	0	0	0	1	0	0	0	0
0	1526	0							0	1	0		0		1	0	0		0		0		0		1	1	0		0		1	1	0		0			1	0	0	1	0	0	0	0	0	0	0	0
0	1527	1	2000	0	1		1	4	1	1	0		0		1	1	0		0		1	1	0		0		0		0		0		0		0			1	0	0	1	0	0	0	0	0	0	0	0
0	1528	0							0	0																																		0	0	0	0	0	0
0	1529	1	2000	1	0		1	1	0	1	1	0	0		0		0		0		0		1	0	1	0	0		0		1	0	0		0			0	1	0	1	0	0	1	1	0	0	0	0
0	1530	0							0	0																																		0	1	0	0	0	0
0	1532	0							1	0																																		1	1	0	0	0	0
0	1533	0							0	0																																		0	1	0	0	0	0
0	1534	0							0	0																																		0	1	0	0	0	0
0	1535	0							0	0																																		0	1	0	0	0	0
0	1536	1	2000	0	1		1	3	0	0																																		0	1	0	0	0	0
0	1537	1	2000	0	1		1	5	0	0																																		0	0	0	0	0	0
0	1538	1	700	0	1		0		1	0																																		0	1	0	0	0	0
0	1539	1
0	1540	1	2000	0	1		1	2	0	1	0		0		1	0	1	0	0		0		0		1	0	0		0		0		0		0			1	0	0	1	0	0	0	1	0	0	0	0
0	1541	0							0	1	1	0	1	0	1	0	0		1	0	1	0	1	0	0		0		0		1	1	0		0			0	1	1	0	0	1	0	1	0	0	0	0
0	1542	0							0	0																																		0	1	0	0	0	0
0	1543	1	2000	1	0		1	4	1	0																																		1	1	0	0	0	0
0	1544	1	2000	0	1		1	5	1	1	0		0		1	1	0		0		0		0		0		0		0		1	1	0		0			0	0	0	1	0	0	0	0	0	0	1	0
0	1545	0							0	0																																		0	1	0	0	0	0
0	1546	0							0	0																																		0	1	0	0	0	0
0	1547	0							0	0																																		0	1	0	0	0	0
0	1548	1	1500	0	1		1	3	0	0																																		0	1	0	0	0	0
0	1549	0							0	0																																		0	1	0	0	0	0
0	1550	1	2000	0	1		1	3	0	1	1	0	1	0	0		0		0		1	0	1	0	0		0		0		0		0		0			1	0	0	1	0	0	0	1	0	0	0	0
0	1551	0							0	0																																		0	1	0	0	0	0
0	1552	1	700	0	1		0		0	0																																		1	1	0	0	0	0
0	1553	0							1	0																																		0	1	0	0	0	0
0	1554	0							0	0																																		0	1	0	0	0	0
0	1555	0							0	1	0		0		1	0	0		1	0	0		0		0		0		0		0		0		0			1	0	0	1	0	0	0	1	0	0	0	0
0	1556	0							0	0																																		0	1	0	0	0	0
0	1558	0							0	0																																		0	1	0	0	0	0
0	1559	1	1500	1	1		0		0	0																																		0	1	0	0	0	0
0	1560	0							0	0																																		0	1	0	0	0	0
0	1561	0							0	0																																		0	1	0	0	0	0
0	1562	1	2000	1	1		1	4	0	1	1	0	1	0	0		0		0		0		1	1	0		0		0		0		0		1	1		1	0	0	1	0	0	0	0	0	0	0	0
0	1563	0							0	0																																		0	0	0	1	0	0
0	1564	1	2000	1	1		0		0	1	0		0		1	0	0		0		0		0		0		0		0		1	0	0		0			1	0	0	0	1	0	0	1	0	0	0	0
0	1565	1	2000	0	1		1	4	1	1	1	0	1	0	0		0		0		0		1	0	0		0		0		0		0		0			1	0	0	0	1	0	0	1	0	0	0	0
0	1566	0							0	0																																		0	0	0	0	0	0
0	1567	1	2000	0	1		1	6	0	0																																		0	1	0	0	0	0
0	1568	1	2000	1	0		1	4	0	0																																		0	0	0	1	0	0
0	1569	0							0	0																																		0	1	0	0	0	0
0	1570	0							1	0																																		0	1	0	0	0	0
0	1571	1	2000	0	1		1	3	1	1	1	0	1	0	1	0	0		1	0	1	0	1	0	1	0	0		0		0		0		0			1	0	0	1	0	0	0	0	0	0	0	0
0	1572	1	2000	0	1		1	2	0	0																																		0	1	0	0	0	0
0	1573	1	2000	1	1		0		1	0																																		0	1	0	0	0	0
0	1574	1	2000	1	0		0		1	0																																		0	1	0	0	0	0
0	1575	0							0	1	0		0		0		0		0		0		0		0		0		0		1	1	0		0			0	0	1	1	0	0	0	1	0	0	0	0
0	1576	1	2000	0	1		0		0	1
0	1577	1	1500	0	1		0		1	0																																		0	1	0	0	0	0
0	1578	0							0	0																																		0	1	0	0	0	0
0	1579	1	2000	0	1		1	3	0	0																																		0	1	0	0	0	0
0	1580	1	2000	0	1		1	4	0	0																																		0	1	0	0	0	0
0	1581	1	2000	1	1		1	4	0	1	1	0	1	0	0		0		0		0		0		1	0	0		0		0		0		0			1	0	0	1	0	0	0	1	0	0	0	0
0	1582	1	700	0	1		1	1	1	1	0		0		1	0	0		0		0		1	0	0		0		0		0		0		0			1	0	0	1	0	0	0	0	0	0	0	0
0	1583	1	2000	0	1		1	4	0	0																																		0	1	0	0	0	0
0	1584	1	2000	1	0		1	6	1	0																																		0	1	0	0	0	0
0	1585	0							1	1	1	0	1	0	0		0		0		1	0	0		0		0		0		0		0		0			1	0	0	1	0	0	0	1	0	0	0	0
0	1586	0							0	0																																		0	0	0	0	0	0
0	1587	1	2000	0	1		1	2	0	0																																		0	1	0	0	0	0
0	1590	1	2000	0	1		1	1	0	1	1	0	0		0		0		1	0	1	0	1	0	0		0		0		0		0		0			1	0	0	1	0	0	0	1	0	0	0	0
0	1591	1	700	0	1		0		0	0																																		0	1	0	0	0	0
0	1592	1	1500	0	1		0		0	1	0		0		0		0		0		1	0	0		1	0	0		0		1	0	0		0			1	0	0	1	0	0	0	1	0	0	0	0
0	1593	1	2000	0	1		1	4	1	0																																		0	1	0	0	0	0
0	1594	1
0	1595	0
0	1596	1	2000	0	1		1	4	1	1	1	0	0		0		0		0		1	0	1	0	0		0		0		0		0		0			1	0	0	1	0	0	0	1	0	0	0	0
0	1597	1	2000	0	1		1	3	0	0																																		0	1	0	0	0	0
0	1598	1	700	0	1		1	3	1	0																																		0	1	0	0	0	0
0	1599	1	700	0	1		1	3	1	0																																		0	1	0	0	0	0
0	1600	1	2000	0	1		1	1	0	0																																		0	1	0	0	0	0
0	1601	1	2000	0	1		1	6	1	1	1	0	1	0	1	0	1	0	1	0	1	0	1	0	1	0	0		0		0		0		0		0	1	0	0	1	0	0	0	1	0	0	0	0
0	1602	1	2000	0	1		1	4	0	0																																		0	1	0	0	0	0
0	1603	1	2000	0	0	1	1	5	0	0																																		0	1	0	0	0	0
0	1604	1	700	0	1		0		0	0																																		0	1	0	0	0	0
0	1605	1	2000	0	1		1	2	0	0																																		0	1	0	0	0	0
0	1606	1	2000	1	1		1	4	0	0																																		0	1	0	0	0	0
0	1607	1	2000	0	1		1	3	0	1	0		0		0		0		0		1	0	1	0	0		0		0		1	0	0		0			1	0	0	1	0	0	0	1	0	0	0	0
0	1608	1	2000	0	1		1	1	0	0																																		0	1	0	0	0	0
0	1609	1	2000	0	1		1	3	1	1	0		0		0		0		1	0	0		0		0		0		0		0		0		0			1	0	0	1	0	0	0	1	0	0	0	0
0	1610	1	2000	1	1		1	4	1	0																																		1	1	0	0	0	0
0	1611	1	2000	0	1		1	2	0	1	1	0	1	0	1	0	1	0	1	0	1	0	1	0	1	0	0		0		0		0		0			1	0	0	1	0	0	0	1	0	0	0	0
0	1612	1	2000	1	0		1	4	0	1	0		0		0		0		0		0		1	0	0		0		0		0		0		0			1	0	0	1	0	0	0	1	0	0	0	0
0	1613	1	2000	1	0		0		0	1	0		0		0		0		1	1	0		0		1	1	0		0		0		0		1	1	0	1	0	0	1	0	0	0	1	0	0	0	0
0	1614	0							0	0																																		0	1	0	0	0	0
0	1615	0							0	0																																		0	1	0	0	0	0
0	1616	1	2000	0	1		0		1	0																																		0	1	0	0	0	0
0	1617	1	2000	0	1		1	3	0	1	0		1	0	0		0		0		0		1	0	0		0		0		0		0		0			1	0	0	1	0	0	0	1	0	0	0	0
0	1618	1	700	0	1		0		0	1	0		0		0		0		0		0		0		1	1	0		0		0		0		0			0	1	1	0	0	1	0	1	0	0	0	0
0	1619	1	2000	0	1		1	1	0	0																																		0	1	0	0	0	0
0	1620	1	1500	1	1		1	6	0	1	0		0		1	0	1	0	1	0	0		0		0		0		0		1	1	0		1	0		1	0	0	0	0	0	0	1	0	0	0	0
0	1621	0							0	0																																		0	1	0	0	0	0
0	1622	1	2000	1	1		0		1	0																																		0	1	0	0	0	0
0	1623	1	2000	0	1		0		0	0																																		0	1	0	0	0	0
0	1624	1	1500	0	1		1	1	1	0																																		0	0	0	0	0	0
0	1625	1	2000	0	1		1	2	0	0																																		0	1	0	0	0	0
0	1626	0							0	0																																		0	1	0	0	0	0
0	1627	0							0	0																																		0	1	0	0	0	0
0	1628	1	700	0	1		1	1	0	0																																		0	1	0	0	0	0
0	1629	0							0	0																																		0	1	0	0	0	0
0	1630	0							0	0																																		0	1	0	0	0	0
0	1631	1	2000	0	1		0		0	0																																		0	0	0	0	0	0
0	1632	1	700	1	1		1		0	1
0	1633	0							0	0																																		0	1	0	0	0	0
0	1634	1	2000	0	1		0		0	0																																		0	1	0	0	0	0
0	1635	1	2000	0	1		1	2	0	0																																		0	1	0	0	0	0
0	1636	1	2000	0	1		1	4	0	0																																		0	1	0	0	0	0
0	1637	1	2000	1	1		1	5	1	1	0		0		0		0		0		0		0		0		0		0		1	1	0		0			1	0	0	1	0	0	0	1	0	0	0	0
0	1638	1	700	0	1		0		0	1	1	0	0		1	0	0		0		1	0	0		0		0		0		0		0		0			1	0	0	1	0	0	0	1	0	0	0	0
0	1639	1	1500	1	1	1	1	1	1	0																																		0	1	0	0	0	0
0	1640	0							0	0																																		0	1	0	0	0	0
0	1641	1	2000	1	1		0		0	0																																		1	1	0	0	0	0
0	1642	0							0	1	0		0		1	0	0		0		0		0		0		0		0		1	1	0		0			1	0	0	0	1	1	0	1	0	0	0	0
0	1643	0							0	0																																		1	1	0	0	0	0
0	1644	1	1500	0	1		1	5	1	1	0		0		1	0	0		0		0		0		0		0		0		1	1	0		0		0	1	0	0	0	1	0	0	1	0	0	0	0
0	1645	1	2000	0	1		1	3	0	0																																		0	1	0	0	0	0
0	1646	1	2000	1	1		0		1	0																																		0	0	0	0	0	0
0	1647	0							0	0																																		0	1	0	0	0	0
0	1648	1	2000	0	1		0		1	0																																		0	1	0	0	0	0
0	1649	1	2000	1	1		0		0	1	0		0		0		0		1	0	0		0		0		0		1	0	1	0	0		0			0	1	0	1	0	0	0	1	0	0	0	0
0	1650	0							0	0																																		0	1	0	0	0	0
0	1651	1	2000	0	1		1	4	1	0																																		0	0	0	0	0	0
0	1652	0							0	0																																		0	1	0	0	0	0
0	1653	0							1	0																																		0	1	0	0	0	0
0	1654	1	700	0	1		1	2	1	1	1	0	1	0	1	0	0		0		1	0	1	0	0		0		0		1	0	0		0			1	0	0	0	0	0	0	0	0	0	0	0
0	1655	1	700	0	1		1	1	0	0																																		1	1	0	0	0	0
0	1656	1	700	0	1		1	2	0	0																																		0	0	0	0	0	0
0	1657	1	2000	0	1		1	2	0	1	1	1	0		1	1	0		0		1	1	0		1	1	0		1	1	0		0		1	1		1	0	0	1	0	0	0	1	0	0	0	0
0	1658	0							0	0																																		0	1	0	0	0	0
0	1659	1	2000	0	1		1	1	0	1	1	0	1	0	1	0	0		1	0	1	0	1	0	0		0		0		0		0		0			1	0	0	0	1	0	0	1	0	0	0	0
0	1660	1	2000	1	0		1	3	0	1	0		0		0		1	0	1	0	1	0	0		0		0		0		0		0		1	0		1	0	0	1	0	0	0	1	0	0	0	0
0	1661	1
0	1662	1	2000	1	1		1	2	0	1	0		0		0		0		0		0		0		0		0		0		0		0		0			1	0	0	1	0	0	0	1	0	0	0	0
0	1663	1	1500	0	1		1	2	0	0																																		0	1	0	0	0	0
0	1664	1	700	0	1		0		1	0																																		0	1	0	0	0	0
0	1665	0							0	0																																		0	1	0	0	0	0
0	1666	1
0	1667	1	2000	1	1		1	1	1	0																																		1	1	0	0	0	0
0	1668	1	2000	0	1		1	6	0	0																																		0	1	0	0	0	0
0	1669	1	2000	1	0		1	3	1	0																																		0	1	0	0	0	0
0	1670	0							1	0																																		1	1	0	0	0	0
0	1671	0							0	0																																		0	1	0	0	0	0
0	1672	1	2000	0	1		1	4	0	0																																		0	1	0	0	0	0
0	1673	0							0	0																																		0	1	0	0	0	0
0	1674	0							0	0																																		0	1	0	0	0	0
0	1675	1	2000	0	1		1	1	0	1	0		0		0		0		0		1	1	1	0	1	0	0		0		0		0		0			1	0	0	1	0	0	0	1	0	0	0	0
0	1676	0							0	0																																		0	1	0	0	0	0
0	1677	1	2000	0	1		1	3	1	1	0		0		0		0		0		0		0		0		0		0		1	1	0		0		0	1	0	0	1	0	0	0	1	0	0	0	0
0	1678	1	700	0	1		0		0	0																																		0	1	0	0	0	0
0	1679	0							0	0																																		0	1	0	0	0	0
0	1680	1	2000	0	1		1	1	0	0																																		0	0	0	0	0	0
0	1681	1	2000	1	0		1	2	0	0																																		0	1	0	0	0	0
0	1682	0							0	0																																		0	1	0	0	0	0
0	1683	1	2000	0	1		1	3	0	0																																		0	1	0	0	0	0
0	1685	1	2000	1	1		0		0	1	0		0		0		0		0		0		0		1	1	0		0		0		0		1	1		1	0	0	1	0	0	0	0	0	1	0	0
0	1686	1	2000	1	0		1	1	0	0																																		0	1	0	0	0	0
0	1688	1	2000	1	1		1	6	1	0																																		0	1	0	0	0	0
0	1689	0							0	0																																		0	1	0	0	0	0
0	1690	1	2000	1	0		0		0	0																																		0	1	0	0	0	0
0	1691	1	700	0	1		0		0	0																																		0	1	0	0	0	0
0	1692	1	2000	0	1		1	1	1	1	0		0		0		0		1	0	0		0		1	1	0		0		1	1	0		0			1	0	0	1	0	0	0	1	0	0	0	0
0	1693	1	700	0	1		1	3	0	1	0		0		0		0		0		1	0	1	0	0		0		1	0	0		0		0			1	0	0	1	0	0	0	1	0	0	0	0
0	1694	1	2000	0	1		1	5	1	0																																		0	1	0	0	0	0
0	1695	1	2000	1	0		1	1	0	1	1	0	0		0		0		0		1	0	1	0	0		0		0		0		0		0			1	0	0	0	1	0	0	1	0	0	0	0
0	1696	1	2000	1	0		1	4	0	1	1	0	0		1	0	1	0	1	0	0		0		0		1	0	0		0		0		0			1	0	0	1	0	0	0	1	0	0	0	0
0	1697	1	2000	1	0		1	2	1	1	1	0	0		0		1	0	0		0		1	0	0		0		0		0		0		0			1	0	0	1	0	0	0	1	0	0	0	0
0	1698	1	1500	1	0		1	2	0	0																																		0	1	0	0	0	0
0	1699	0							0	0																																		0	1	0	0	0	0
0	1700	1	2000	1	0		1	4	1	0																																		1	1	0	0	0	0
0	1701	1	2000	1	1		1	6	0	1
0	1702	1	2000	1	0		0		0	0																																		1	1	0	0	0	0
0	1703	0							0	0																																		0
0	1704	0							0	0																																		1	1	0	0	0	0
0	1706	1	1500	0	1		0		0	0																																		0	1	0	0	0	0
0	1707	1	700	0	1		1	4	1	0																																		0	1	0	0	0	0
0	1708	1	2000	1	0		0		1	1	0		0		0		0		1	0	0		1	0	0		0		0		0		0		0			1	0	0	1	0	0	1	1	0	0	0	0
0	1709	1	2000	1	0		1	2	1	0																																		0	1	0	0	0	0
0	1710	1	2000	0	1		1	1	0	1	1	0	0		0		0		0		1	1	1	0	0		0		0		0		0		0			1	0	0	1	0	0	0	1	0	0	0	0
0	1711	1	2000	1	1		1	5	0	1	1	0	0		0		0		0		1	0	1	0	0		0		0		0		0		0			1	0	0	1	0	0	0	1	0	0	0	0
0	1712	1	2000	0	1		1	2	0	1	0		0		0		0		0		1	0	1	0	0		0		0		0		0		0			1	0	0	1	0	0	0	1	0	0	0	0
0	1713	1	2000	0	1		1	2	0	0																																		0	1	0	0	0	0
0	1714	1	2000	1	0		0		1	0																																		0	1	0	0	0	0
0	1715	1	1500	0	1		1	3	0	0																																		0	1	0	0	0	0
0	1716	1	2000	1	1		0		0	0																																		0	1	0	0	0	0
0	1717	1	700	0	1		0		0	1	1	1	0		1	1	0		0		1	1	1	1	0		0		1	0	0		0		0			0	0	1	0	1	0	0	1	0	0	0	0
0	1718	1	2000	0	1		1	5	0	1	1	0	1	0	0		0		1	0	1	0	1	0	0		0		0		0		0		0			1	0	0	1	0	0	0	1	0	0	0	0
0	1719	1	2000	0	1		1	5	0	1	1	0	0		0		1	0	1	0	1	0	1	0	1	0	0		0		0		0		0			1	0	0	1	0	0	0	1	0	0	0	0
0	1720	1	2000	0	1		0		0	0																																		0	1	0	0	0	0
0	1721	1	2000	1	0		1	1	1	0																																		0	1	0	0	0	0
0	1722	1	2000	1	0		0		1	0																																		0	1	0	0	0	0
0	1723	0							0	0																																		0	1	0	0	0	0
0	1724	1	2000	0	1		0		0	0																																		0	1	0	0	0	0
0	1725	1	2000	0	1		1	3	1	0																																		0	1	0	0	0	0
0	1726	0							0	0																																		1	1	0	0	0	0
0	1727	1	2000	1	0		1	2	0	1	1	1	0		0		0		0		1	0	1	1	1	1	0		0		0		0		0			1	0	0	1	0	0	0	1	0	0	0	0
0	1728	0							0	0																																		0	0	0	0	0	0
0	1729	1	2000	0	1		1	3	0	1	0		0		0		0		0		0		0		1	1	0		0		1	0	0		0			0	1	0	1	0	0	0	1	0	0	0	0
0	1730	1	700	0	1		0		0	0																																		0	1	0	0	0	0
0	1731	0							0	0																																		0	1	0	0	0	0
0	1732	1	2000	0	1		1	4	0	1	0		0		0		0		0		0		0		0		0		0		0		1		1	1		1	0	0	1	0	0	0	1	0	0	0	0
0	1733	1	2000	1	1		1	3	1	0																																		0	1	0	0	0	0
0	1734	1	2000	1	0		1	1	0	0																																		0	1	0	0	0	0
0	1735	1	2000	0	1		1	5	0	0																																		0	1	0	0	0	0
0	1736	0
0	1737	0							0	0																																		0	1	0	0	0	0
0	1738	1	2000	0	1		1	3	0	0																																		0	1	0	0	0	0
0	1739	0							0	0																																		0	1	0	0	0	0
0	1740	1	2000	0	1		1	5	0	1	1	0	1	0	0		0		0		1	0	1	0	1	0	0		0		0		0		1	0		1	0	0	0	0	0	0	1	0	0	0	0
0	1741	1	1500	1	0		1	4	1	1	1	0	0		0		0		0		1	0	1	0	0		0		0		0		0		0			1	0	0	0	1	0	0	1	0	0	0	0
0	1742	0							0	0																																		0	1	0	0	0	0
0	1743	0							0	0																																		0	1	0	0	0	0
0	1744	1	2000	0	1		1	3	0	1	1	0	1	0	0		0		0		0		1	0	0		0		0		0		0		0			0	0	0	0	0	0	0	1	0	0	0	0
0	1745	1	2000	0	1		1	6	0	0																																		0	1	0	0	0	0
0	1746	0							0	0																																		0	1	0	0	0	0
0	1747	0							0	0																																		0	1	0	0	0	0
0	1748	1	700	0	1		0		0	1	1	0	0		1	0	0		1	0	0		0		0		0		0		0		0		0			1	0	0	1	0	0	0	1	0	0	0	0
0	1749	0							0	1	0		0		0		0		0		0		0		0		0		1	1	0		0		0			0	1	0	1	0	0	0	1	0	0	0	0
0	1750	0							1	0																																		0	1	0	0	0	0
0	1751	1	1500	0	1		1	2	1	1	0		0		0		0		0		0		0		1	0	0		0		0		1	1	0			1	0	0	1	0	0	0	0	0	0	0	0
0	1752	1	2000	0	1		1	2	1	0																																		0	1	0	0	0	0
0	1753	0							0	1	0		0		0		0		0		1	1	0		0		0		0		1	1	0		0			0	0	1	0	1	0	0	1	0	0	0	0
0	1755	1	1500	0	0	1	1	4	0	1	0		0		0		0		0		0		1	0	1	0	0		0		0		0		0			1	0	0	1	0	0	0	1	0	0	0	0
0	1756	1	2000	1	0		1	1	0	1	1	0	0		0		0		0		1	0	0		0		0		0		0		0		0			1	0	0	0	0	0	0	0	0	0	0	1
0	1757	0							0	0																																		0	1	0	0	0	0
0	1758	0							0	0																																		0	1	0	0	0	0
0	1759	1	2000	1	0		1	2	0	1	0		0		0		0		0		0		0		0		0		0		1	1	0		0			0	0	1	1	0	0	1	1	0	0	0	0
0	1760	1	2000	1	1		1	3	1	1	0		0		0		0		0		0		1	0	0		0		0		1	0	0		0			1	0	0	1	0	0	0	1	0	0	0	0
0	1761	1	2000	0	1		1	4	1	1	0		0		1	1	1	1	0		0		0		1	0	0		1	0	1	1	0		0			1	0	0	0	1	0	0	0	0	0	1	0
0	1762	1	2000	0	1		0		0	0																																		0	0	0	0	0	0
0	1763	1	700	0	1		1	3	1	0																																		0	1	0	0	0	0
0	1764	0							0	0																																		0	1	0	0	0	0
0	1767	1	2000	0	1		1	2	0	1	1	0	0		0		0		0		1	0	1	0	0		0		0		0		0		0			1	0	0	0	1	0	0	0	0	0	0	0
0	1768	1	2000	0	1		1	5	0	0																																		0	1	0	0	0	0
0	1769	1	2000	1	0		0		0	0																																		0	1	0	0	0	0
0	1770	1	700	0	1		1	2	1	0																																		0	1	0	0	0	0
0	1771	0							0	0																																		0	1	0	0	0	0
0	1772	1	2000	1	1		1	5	0	1	0		0		0		0		0		0		0		0		0		0		0		0		0			1	0	0	1	0	0	1	1	0	0	0	0
0	1773	0							0	0																																		0	1	0	0	0	0
0	1774	1	2000	0	1		1	2	0	0																																		0	1	0	0	0	0
0	1775	1	2000	0	1		1	3	0	0																																		0	1	0	0	0	0
0	1776	0							1	0																																		0	1	0	0	0	0
0	1777	1	1500	0	1		1	4	1	0																																		0	0	0	0	0	0
0	1778	0							0	0																																		0	1	0	0	0	0
0	1780	1	2000	1	0		0		0	0																																		0	0	0	0	0	1
0	1781	1	2000	1	0		1	5	0	0																																		0	1	0	0	0	0
0	1782	0							0	0																																		0	1	0	0	0	0
0	1783	0							0	0																																		0	1	0	0	0	0
0	1784	0							0	0																																		1	1	0	0	0	0
0	1785	0							0	0																																		0	0	0	0	0	0
0	1786	1	2000	0	1		1	2	1
0	1787	0							0	0																																		0	0	0	0	0	0
0	1788	1	2000	0	1		1	4	1	1	1	1	1	0	0		0		0		0		1	0	0		0		0		0		0		1	1		1	0	0	1	0	0	0	1	0	0	0	0
0	1789	0							0	0																																		0	1	0	0	0	0
0	1790	1	2000	0	1		1	1	0	0																																		0	1	0	0	0	0
0	1791	1	2000	0	1		1	2	1	0																																		0	1	0	0	0	0
0	1792	1	2000	0	1		1	3	1	0																																		0	1	0	0	0	0
0	1793	0							0	0
0	1794	1	2000	0	1		1	2	0	0																																		1	1	0	0	0	0
0	1795	1	2000	0	1		1	6	0	1	0		0		1	0	0		0		1	0	0		0		0		1	0	0		0		0			1	0	0	1	0	0	0	1	0	0	0	0
0	1796	1	1500	0	1		1	5	0	1	1	0	1	0	0		0		1	0	1	0	1	0	0		0		0		0		0		0			1	0	0	1	0	0	0	1	0	0	0	0
0	1797	0							0	0																																		0	1	0	0	0	0
0	1799	1	1500	1	0		1	2	1	1	0		0		0		0		0		0		0		1	0	0		0		0		0		1	0		1	0	0	1	0	0	0	1	0	0	0	0
0	1800	1	2000	0	1		1	1	0	1	0		0		0		0		0		0		0		0		0		0		1	1	1	1	0			1	0	0	1	0	0	0	1	0	0	0	0
0	1801	1	2000	0	1		1	4	1	0																																		0	0	0	0	0	0
0	1802	1	2000	0	1		1	4	1	1	1	0	0		1	0	0		1	0	1	0	1	0	1	0	0		0		0		0		0			1	0	0	1	0	0	0	1	0	0	0	0
0	1803	1	2000	0	1		1	2	0	1	1	0	1	0	0		0		0		0		0		0		0		0		0		1	1	0			0	1	0	0	1	0	0	1	0	0	0	0
0	1804	1	2000	0	1		0		0	0																																		0	0	0	0	0	0
0	1805	1	2000	1	0		1	3	0	0																																		0	1	0	0	0	0
0	1806	1	2000	0	1		1	5	0	0																																		0	1	0	0	0	0
0	1807	1	1500	1	1		1	3	0	0																																		0	1	0	0	0	0
0	1808	0							0	0																																		0	1	0	0	0	0
0	1809	0							0	0																																		0	1	0	0	0	0
0	1810	1	2000	1	0		1	2	0	1	0		0		0		0		0		0		0		0		0		0		1	0	1	0	1	0		1	0	0	1	0	0	0	1	0	0	0	0
0	1811	0							0	1	0		0		0		0		0		0		0		0		0		0		1	0	0		0			0	0	1	0	0	1	1	1	0	0	0	0
0	1812	0
0	1813	1	2000	0	1		0		1	0																																		0	1	0	0	0	0
0	1814	1	2000	1	1		0		0	0																																		0	1	0	0	0	0
0	1815	0							0	1	1	0	0		1	0	0		0		1	0	1	0	0		0		0		0		0		0			0	1	0	1	0	0	0	1	0	0	0	0
0	1816	0							0	0																																		1	1	0	0	0	0
0	1817	1	2000	1	0		0		0	0																																		0	1	0	0	0	0
0	1818	1	2000	1	0		1	2	1	0																																		1	1	0	0	0	0
0	1819	1	2000	0	1		1	1	0	1	1	0	0		1	1	0		0		0		1	1	1	0	0		0		0		0		1	0		0	1	0	1	0	0	0	1	0	0	0	0
0	1820	0							0	0																																		0	0	0	1	0	0
0	1821	0							0	0																																		1	1	0	0	0	0
0	1822	0							0	0																																		0	1	0	0	0	0
0	1823	1	2000	0	1		1	2	1	0																																		0	0	0	0	0	0
0	1824	0							0	0																																		0	0	0	0	1	0
0	1825	1	2000	0	1		0		0	0																																		0	1	0	0	0	0
0	1826	0							0	0																																		0	1	0	0	0	0
0	1827	1	2000	1	1		1	4	0	1	0		0		0		0		0		1	0	1	0	1	0	0		0		0		0		0			1	0	0	1	0	0	0	1	0	0	0	0
0	1828	0							0	0																																		0	1	0	0	0	0
0	1829	1	2000	0	1		1	2	1	1	0		0		0		0		0		0		0		0		0		0		1	0	0		0			1	0	0	1	0	0	0	1	0	0	0	0
0	1830	0							0	0																																		0	1	0	0	0	0
0	1831	1	2000	1	0		0		0	0																																		0	0	0	0	0	0
0	1832	1	2000	1	1		1	2	1	0																																		1	1	0	0	0	0
0	1833	1	2000	0	1		0		0	0																																		0	0	0	0	0	0
0	1834	0							0	0																																		0	1	0	0	0	0
0	1835	1	2000	0	1		1	2	1	1	0		0		0		0		1	0	0		0		0		0		0		0		0		1	0		1	0	0	1	0	0	0	1	0	0	0	0
0	1836	0							0	0																																		0	1	0	0	0	0
0	1837	0							0	0																																		0	0	0	0	0	0
0	1838	0							0	0																																		0	1	0	0	0	0
0	1839	1	2000	0	1		1	4	1	1	0		0		1	1	0		0		0		1	0	0		0		1	0	1	0	0		0			1	0	0	1	0	0	0	1	0	0	0	0
0	1840	0							0	0																																		0	1	0	0	0	0
0	1841	0							0	1
0	1842	0							0	0																																		0	0	0	0	1	0
0	1843	0							0	1	1	0	0		1	0	1	0	1	0	1	0	1	0	1	0	0		0		1	0	0		0			1	0	0	0	1	0	0	1	0	0	0	0
0	1845	0							0	0																																		0	1	0	0	0	0
0	1846	1	2000	0	1		1	2	0	1	0		0		1	0	0		1	0	0		0		0		0		0		1	0	0		0			0	1	0	0	1	0	0	0	0	0	0	0
0	1847	1	1500	0	1		0		0	0																																		0	1	0	0	0	0
0	1848	1	2000	1	1		0		1	0																																		0	1	0	0	0	0
0	1849	1	2000	0	0	1	1	3	1	0																																		0	0	0	0	0	0
0	1850	1	2000	1	1		1	3	0	1	0		0		0		0		0		0		1	0	0		0		0		1	1	0		0			0	0	1	1	0	0	0	1	0	0	0	0
0	1851	0							0	0																																		0	1	0	0	0	0
0	1852	0							0	0																																		0	1	0	0	0	0
0	1853	1	2000	0	1		1	2	0	1	0		0		1	0	0		0		0		0		0		0		0		0		0		0			0	1	0	1	0	0	0	1	0	0	0	0
0	1854	1	2000	0	1		1	4	1	1	0		0		0		0		1	0	0		0		1	0	0		0		0		1	0	1	0
0	1855	1	1500	0	1		1	2	1	0																																		0	1	0	0	0	0
0	1856	1	2000	1	0		1	5	0	1	1	0	0		0		0		0		1	0	0		0		0		0		0		0		0			1	0	0	1	0	0	0	1	0	0	0	0
0	1857	1	2000	1	1		1	6	0	1	1	0	0		1	0	0		0		1	0	1	0	1	0	0		0		0		0		0			1	0	0	1	0	0	1	1	0	0	0	0
0	1858	0							0	0																																		0	1	0	0	0	0
0	1859	0							0	1	0		0		1	0	0		0		1	0	1	0	0		0		0		0		0		0			1	0	0	1	0	0	0	1	0	0	0	0
0	1860	1	2000	0	1		1	2	0	1	1	0	0		1	0	0		0		1	0	1	0	1	0	0		0		0		0		1	0		1	0	0	0	1	0	0	1	0	0	0	0
0	1861	1	2000	0	1	1	1	2	1	1	1	0	0		0		0		0		1	0	0		0		0		0		0		0		0			1	0	0	1	0	0	0	0	0	0	0	0
0	1862	0							0	0																																		0	1	0	0	0	0
0	1863	1	2000	1	1		1	5	0	1	0		0		0		0		0		0		1	0	1	0	0		0		0		0		0			1	0	0	1	0	0	1	1	0	0	0	0
0	1864	1	700	0	1		1	4	0	0																																		0	1	0	0	0	0
0	1865	0							0	0																																		0	1	0	0	0	0
0	1866	1	2000	1	1		0		1	0																																		0	1	0	0	0	0
0	1867	0							0	0																																		0	1	0	0	0	0
0	1868	0							0	0																																		0	1	0	0	0	0
0	1869	1	2000	0	1		1	3	0	1	0		0		0		0		0		0		0		0		1	1	0		1	1	0		0			0	1	0	0	1	0	0	0	0	0	0	0
0	1870	0							0	0																																		0	1	0	0	0	0
0	1871	0							0	0																																		0	1	0	0	0	0
0	1872	0							0	0																																		0	1	0	0	0	0
0	1873	0							0	0																																		0	1	0	0	0	0
0	1874	0							0	0																																		0	0	0	0	0	0
0	1875	1	2000	0	1		1	3	0	1	0		0		0		0		0		0		0		0		0		1	0	1	0	0		0			1	0	0	0	1	0	0	1	0	0	0	0
0	1876	1	2000	0	1		1	4	0	0																																		0	0	0	0	0	0
0	1877	0							1	0																																		0	1	0	0	0	0
0	1878	0							0	0																																		0	1	0	0	0	0
0	1879	1	2000	0	1		1	5	0	1	1	0	1	0	1	0	0		1	0	1	0	1	0	0		0		0		0		0		0			1	1	0	0	1	0	0	1	0	0	0	0
0	1880	0							0	0																																		0	0	0	0	0	0
0	1881	0							0	0																																		0	1	0	0	0	0
0	1882	0							0	0																																		0	1	0	0	0	0
0	1883	0
0	1885	1	2000	0	1		1	2	0	1	1	0	1	0	0		0		0		0		0		0		0		0		0		0		1	0		1	0	0	1	0	0	0	1	0	0	0	0
0	1886	1	2000	0	1		1	1	0	0																																		0	1	0	0	0	0
0	1887	1	2000	1	0		1	2	1	1	0		0		0		0		0		0		0		0		1	0	0		0		0		0			1	0	0	1	0	0	1	1	0	0	0	0
0	1888	0							0	0																																		1	1	0	0	0	0
0	1889	0							0	0																																		0	1	0	0	0	0
0	1890	0							1	0																																		0	1	0	0	0	0
0	1891	1	2000	0	1		1	4	0	1	1	0	0		1	0	0		1	0	1	0	1	0	1	0	0		0		0		0		0			1	0	0	0	0	1	0	1	0	0	0	0
0	1893	1	700	0	1		1	4	0	1	1	0	0		0		0		1	0	0		1	0	0		0		0		1	1	0		1	0		1	0	0	1	0	0	0	1	0	0	0	0
0	1894	1	2000	0	1		1	2	0	0																																		0	0	0	0	0	0
0	1895	1	2000	0	1		1	4	0	1	0		0		0		0		0		0		0		1	0	0		0		0		0		1	0		1	0	0	1	0	0	0	1	0	0	0	0
0	1896	1	1500	0	1		0		0	0																																		0	1	0	0	0	0
0	1897	0							0	0																																		1	0	0	0	0	0
0	1898	1	2000	1	0		0		1	0																																		0	1	0	0	0	0
0	1899	0							0	0																																		0	1	0	0	0	0
0	1900	1	2000	0	1		1	2	1	0																																		1	1	0	0	0	0
0	1901	1	2000	1	1		0		0	0																																		0	0	0	0	0	0
0	1902	0							0	0																																		0	1	0	0	0	0
0	1903	0							0	0																																		0	1	0	0	0	0
0	1904	1	2000	0	1		1	1	0	0																																		0	1	0	0	0	0
0	1905	1	2000	1	0		0		1	0																																		0	1	0	0	0	0
0	1906	0							0	0																																		0	0	0	0	0	0
0	1907	1	1500	1	1	1	1	5	1	1	0		0		0		1	0	1	0	1	0	1	0	0		0		0		1	0	0		0			1	0	0	0	0	0	0	0	0	0	0	0
0	1908	0							0	0																																		0	1	0	0	0	0
0	1909	1	2000	0	1		1	2	0	1	0		0		0		0		0		1	1	1	0	0		0		0		0		0		0			1	0	0	1	0	0	0	1	0	0	0	0
0	1910	1	700	1	1		1	2	0	0																																		0	1	0	0	0	0
0	1911	1	2000	1	1		1	5	0	0																																		0	1	0	0	0	0
0	1912	1	2000	0	1		1	5	0	1	1	1	0		0		0		1	1	0		0		0		0		0		1	1	0		0			1	0	0	0	1	0	0	1	0	0	0	0
0	1913	1	2000	1	1		1	5	0	1	1	0	1	0	1	0	1	0	1	0	1	0	1	1	1	0	0		0		0		0		0		0	1	0	0	0	1	0	0	1	0	0	0	0
0	1914	1	2000	0	1		0		1	0																																		0	1	0	0	0	0
0	1915	1	2000	0	1		1	3	0	1	1	0	0		0		0		0		1	0	0		0		0		0		0		0		0			1	0	0	1	0	0	0	1	0	0	0	0
0	1916	0							0	0																																		0	1	0	0	0	0
0	1917	0							0	0																																		0	1	0	0	0	0
0	1918	1	2000	1	1		0		0	0																																		0	0	0	0	0	0
0	1919	0							0	0																																		0	1	0	0	0	0
0	1920	1	2000	0	1		1	4	0	0																																		0	1	0	0	0	0
0	1921	1	2000	1	0		1	2	1	1	0		0		0		0		0		0		0		0		0		0		1	0	0		1	0		1	0	0	0	1	0	1	1	0	0	0	0
0	1922	1	2000	1	0		1	1	0	1	0		0		1	0	0		1	0	0		0		1	0	0		0		1	1	0		0			1	0	0	0	1	1	0	1	0	0	0	0
0	1923	1	2000	0	1		1	4	0	0																																		0	1	0	0	0	0
0	1924	1	2000	0	1		0		1	1	0		1	0	0		0		0		0		0		1	0	0		0		0		0		0			1	0	0	1	0	0	0	1	0	0	0	0
0	1925	1	2000	0	1		1	2	0	1	0		1	0	0		1	0	1	0	0		0		0		0		0		1	1	0		0			0	1	0	0	1	0	0	1	0	0	0	0
0	1926	1	700	1	0		1	2	0	1	0		0		0		0		0		1	1	0		0		0		0		1	1	1	1	1	0	1	1	0	0	1	0	0	0	1	0	0	0	0
0	1927	1	2000	1	1		1	2	0	0																																		1	0	0	0	0	0
0	1928	1	2000	1	0		0		0	0																																		0	1	0	0	0	0
0	1929	0							0	0																																		0	1	0	0	0	0
0	1931	1	2000	1	0		0		0	0																																		0	1	0	0	0	0
0	1932	0							0	1	0		0		1	0	0		0		0		0		0		0		0		0		0		0			1	0	0	1	0	0	0	0	0	0	0	0
0	1933	0							0	0																																		0	0	0	0	0	0
0	1934	0							0	0																																		0	0	0	0	0	0
0	1935	1	2000	1	0		1	2	1	0																																		0	0	0	0	0	0
0	1936	1	2000	0	1		0		1	0																																		1	1	0	0	0	0
0	1937	0							0	1	0		0		0		0		0		0		0		0		0		0		1	0	0		1	0		0	1	0	1	0	0	0	1	0	0	0	0
0	1938	1	700	1	0		1	2	1	0																																		0	1	0	0	0	0
0	1939	1	2000	0	1		1	6	0	0																																		0	1	0	0	0	0
0	1940	1	2000	0	1		1	3	0	1	0		0		0		0		0		1	0	1	0	0		0		0		0		0		1	1		1	0	0	1	0	0	1	1	0	0	0	0
0	1941	1	2000	1	0		1	5	1	0																																		0	1	0	0	0	0
0	1942	0							0	0																																		0	1	0	0	0	0
0	1943	1	700	0	1		1	6	1	0																																		0	0	0	0	0	0
0	1944	1	2000	0	1		1	6	1	0																																		0	0	0	0	0	0
0	1945	0
0	1946	1	2000	1	1		0		0	0																																		0	1	0	0	0	0
0	1947	1	2000	1	0		1	2	1	0																																		0	1	0	0	0	0
0	1948	0							0	1	1	0	0		0		0		1	0	0		1	0	0		0		0		0		0		0			0	1	0	1	0	0	0	1	0	0	0	0
0	1949	0							0	0																																		0	1	0	0	0	0
0	1950	1	2000	0	1		1	4	1	0																																		0	1	0	0	0	0
0	1951	0							0	0																																		1	1	0	0	0	0
0	1952	0							0	0																																		0	1	0	0	0	0
0	1953	1	2000	0	1		1	1	0	0																																		0	0	0	0	0	0
0	1954	0							0	1	1	0	0		0		0		0		1	0	0		0		0		0		1	1	0		0			1	0	0	0	1	0	1	1	0	0	0	0
0	1955	0							0	0																																		0
0	1956	1	2000	1	1		1	4	0	0																																		0	1	0	0	0	0
0	1957	1	2000	0	1		0		0	1	0		0		1	0	0		0		0		0		0		0		0		1	0	0		0			0	1	0	1	0	0	0	1	0	0	0	0
0	1958	0							0	0																																		0	1	0	0	0	0
0	1959	0							0	0																																		0	1	0	0	0	0
0	1960	1	2000	1	0		1	1	0	0																																		1	0	0	0	0	0
0	1961	0							0	0																																		0	1	0	0	0	0
0	1962	1	2000	0	1		1	2	0	0																																		1	1	0	0	0	0
0	1963	1	2000	0	1		1	3	0	0																																		0	0	0	0	0	0
0	1965	0							0	0																																		0	0	0	0	0	0
0	1966	0							0	0																																		0	1	0	0	0	0
0	1967	1	2000	0	1		1	2	1	1	0		0		0		0		0		0		0		0		0		0		1	0	0		0		0	1	0	0	1	0	0	0	1	0	0	0	0
0	1968	0							0	1	0		0		0		0		0		1	0	0		1	1	0		0		0		0		0			1	0	0	1	0	0	0	1	0	0	0	0
0	1970	0							0	0																																		0	1	0	0	0	0
0	1971	1	1500	0	1		1	2	0	0																																		0	1	0	0	0	0
0	1972	0							0	0																																		0	1	0	0	0	0
0	1973	0							0	1	1	1	0		1	0	0		1	0	0		1	1	1	1	0		0		1	1	0		0			1	0	0	0	0	1	0	1	0	0	0	0
0	1974	0							0	0																																		0	1	0	0	0	0
0	1977	0							0	1	0		0		0		0		0		0		0		0		0		0		1	0	0		0			1	0	0	1	0	0	0	1	0	0	0	0
0	1978	0
0	2001	1	700	0	1		1	2	0	1	1	0	0		1	0	0		0		1	1	1	0	1	1	0		0		0		0		0			1	0	0	1	0	0	0	1	0	0	0	0
0	2002	1	1500	0	1		1	4	1	1	1	1	0		1	1	0		1	0	1	1	1	1	0		0		0		0		0		0		1	1	0	0	1	0	0	0	0	0	0	0	0
0	2003	1	2000	0	1		1	1	0	1	1	1	1	0	1	1	1	0	1	0	1	1	1	0	1	1	0		0		1	1	1	1	1	0	0	1	0	0	0	1	0	0	1	0	0	0	0
0	2004	1	2000	0	1		1	3	0	1	0		0		0		0		0		1	1	1	1	0		0		0		0		0		0			1	0	0	1	0	0	0	1	0	0	0	0
0	2005	1	1500	0	1		1	2	0	1	1	0	1	0	1	0	1	0	1	0	1	1	1	1	0		0		0		1	0	0		0			0	1	0	1	0	0	0	1	0	0	0	0
0	2006	1	2000	1	1		1	3	0	1	1	1	1	0	1	1	1	1	1	0	1	1	1	0	1	1	0		0		1	0	0		0		0	1	0	0	0	0	0	0	1	0	0	0	0
0	2007	1	2000	1	1		1	4	1	1	1	1	0		0		0		1	0	1	1	1	0	0		1	0	0		1	1	0		0		0	1	0	0	1	0	0	0	1	0	0	0	0
0	2008	1	2000	0	1		1	1	1	1	1	0	1	0	1	1	0		1	1	1	0	1	1	0		0		0		0		0		0		0	1	0	0	1	0	0	0	1	0	0	0	0
0	2009	1	2000	0	1		1	2	0	1	1	0	1	0	1	0	0		0		0		1	0	0		0		0		0		0		0			1	0	0	1	0	0		1	0	0	0	0
0	2010	1	2000	0	1		1	4	0	1	1	1	1	0	0		0		1	0	1	1	1	1	1	0	1	1	0		0		0		0			1	0	0	1	0	0	0	1	0	0	0	0
0	2011	1	2000	0	1	1	1	3	0	1	1	1	1	1	1	1	1	1	1	1	1	0	1	1	1	1	1	1	0		0		0		1	1		1	0	0	1	0	0	0	1	0	0	0	0
0	2012	1	2000	1	0		1	5	1	1	0		0		1	1	0		1		0		1	1	1	1	0		0		0		0		1	0	0	0	0	0	0	0	0	0	1	0	0	0	0
0	2013	1	2000	0	1		1	4	0	1	1	1	1	0	0		0		1	1	0		0		1	1	0		0		1	1	0		0			1	0	0	1	0	0	1	1	0	0	0	0
0	2014	1	2000	0	1		1	5	1	1	1	1	0		0		0		0		1	1	1	0	0		1	0	0		0		0		0			1	0	0	1	0	0	0	1	0	0	0	0
0	2015	1	2000	0	1		1	4	0	1	1	1	1	0	1	1	0		1	0	1	1	1	0	1	1	0		0		0		0		1	1		1	0	0	1	0	0	0	1	0	0	0	0
0	2016	1	2000	0	1	1	1	4	0	1	1	1	1	1	1	1	0		0		1	1	1	1	0		0		0		0		0		0			1	0	0	1	0	0	0	1	0	0	0	0
0	2017	1	2000	0	1		1	3	0	1	1	1	1	0	1	0	0		1	0	0		1	1	1	1	1	0	0		0		0		0			1	0	0	0	0	0	0	1	0	0	0	0
0	2018	1	2000	1	1		1	6	0	1	1	1	1	1	0		0		0		1	1	1	1	1	1	0		0		0		0		1		0	1	0	0	1	0	0	0	0	0	0	0	0
0	2019	1	2000	0	1		1	1	0	1	1	1	1	1	0		0		0		1	1	1	1	1	1	0		0		0		0		0			1	0	0	1	0	0	0	1	0	0	0	0
0	2020	1	2000	0	1		1	3	0	1	1	0	0		1	0	0		0		1	0	1	1	0		0		0		1	1	0		0			1	0	0	0	0	0	1	1	0	0	0	0
0	2021	1	1500	1	0		1	1	0	1	1	1	1	1	0		0		0		1	1	1	1	0		0		0		0		0		0			1	0	0	1	0	0	0	1	0	0	0	0
0	2022	1	1500	0	1		1	2	0	1	1	1	0		0		0		0		1	1	1	0	0		0		0		0		0		0			1	0	0	1	0	0	0	1	0	0	0	0
0	2023	1	2000	1	0		1	3	0	1	1	1	1	0	1	0	0		1	0	1	1	0		1	1	0		0		1	1	0		0			1	0	0	1	0	0	0	1	0	0	0	0
0	2024	1	2000	0	1		1	4	1	1	1	1	0		0		1	0	1	0	1	1	1	1	0		0		0		0		0		0		1	1	0	0	0	0	0	0	1	0	0	0	0
0	2025	1	2000	1	1		1	4	1	1	1	1	1	0	1	1	0		1	0	1	1	1	1	1	1	0		0		1	0	0		1	1		1	0	0	0	0	0	0	1	0	0	0	0
0	2026	1	2000	1	1	1	1	2	0	1	1	0	0		1	0	0		1	0	1	1	1	1	0		0		0		0		0		0			1	0	0	1	0	0	0	1	0	0	0	0
0	2027	1	2000	0	1		1	2	0	1	1	0	1	0	1	0	1	0	1	0	1	0	1	0	1	0	0		0		0		0		0			1	0	0	1	0	0	0	1	0	0	0	0
0	2028	1	2000	1	0		1	5	0	1	1	0	1	0	1	0	1	0	0		1	0	1	0	0		0		0		0		0		0		0	1	0	0	1	0	0	0	1	0	0	0	0
0	2029	1	2000	0	1		1	4	1	1	1	0	1	0	1	0	0		1	0	1	1	1	0	1	0	0		0		0		0		0		0	1	0	0	1	0	0	0	1	0	0	0	0
0	2030	1	2000	1	1	1	1	1	0	1	1	0	0		0		1	0	0		1	0	1	0	1	0	1	0	0		0		0		0			1	0	0	1	0	0	0	1	0	0	0	0
0	2031	1	2000	0	1		1	4	0	1	1	0	0		0		0		0		1	0	1	0	1	1	0		0		0		0		0			1	0	0	1	0	0	0	1	0	0	0	0
0	2032	1	2000	0	1		1	2	0	1	1	0	1	0	0		1	0	1	0	1	0	1	0	1	0	0		0		1	1	0		0			1	0	0	1	0	0	0	0	0	0	0	0
0	2033	1	2000	0	1		1	4	0	1	1	0	1	0	1	0	1	0	1	0	1	1	1	0	1	0	0		0		0		0		0		0	1	0	0	1	0	0	0	1	0	0	0	0
0	2034	1	2000	0	1		1	3	0	1	1	0	1	0	1	0	0		1	0	1	1	1	1	0		0		0		0		0		0			1	0	0	1	0	0	0	1	0	0	0	0
0	2035	1	2000	0	1		1	4	0	1	1	0	1	0	1	0	0		0		0		0		0		0		0		0		0		0			1	0	0	1	0	0	0	1	0	0	0	0
0	2036	1	1500	0	1	1	1	3	1	1	1	0	1	0	1	0	1	0	1	0	1	0	1	0	0		0		0		0		0		1	0		1	0	0	1	0	0	1	1	0	0	0	0
0	2037	1	2000	1	0		1	2	1	1	1	1	1	1	0		0		1	1	1	1	1	1	0		0		0		0		0		0			1	0	0	1	0	0	0	1	0	0	0	0
0	2038	1	2000	1	0		1	1	0	1	1	0	0		0		1	0	0		1	0	1	0	1	1	0		0		1	0	0		0			1	0	0	1	0	0	1	1	0	0	0	0
0	2039	1	700	0	1		1	1	1	1	1	0	1	0	0		0		1	0	1	1	1	1	0		0		0		1	0	0		0			1	0	0	1	0	0	0	1	0	0	0	0
0	2040	1	1500	1	1		1	2	0	1	1	1	1	0	0		0		1	1	1	1	1	1	0		0		0		0		0		0			1	0	0	1	0	0	0	1	0	0	0	0
0	2041	1	2000	0	1		1	1	0	1	1	0	1	0	1	1	0		1	0	1	1	1	1	1	0	0		0		0		0		0			1	0	0	1	0	0	0	1	0	0	0	0
0	2042	1	2000	1	0		1	4	0	1	1	1	0		1	1	1	1	1	1	0		0		1	1	0		0		1	1	0		0		0	1	0	0	1	0	0	0	1	0	0	0	0
0	2043	1	2000	1	1		1	6	0	1	1	1	1	0	1	0	0		0		1	1	1	1	0		0		0		0		0		0			1	0	0	1	0	0	0	1	0	0	0	0
0	2044	1	2000	0	0	1	1	6	0	1	1	1	1	0	1	0	0		1	0	0		1	1	1	1	0		0		0		0		1	1		1	0	0	1	0	0	0	1	0	0	0	0
0	2045	1	2000	0	1		1	4	0	1	1	1	0		1	0	0		0		1	1	1	1	1	1	1	0	0		0		0		0			1	0	0	0	0	0	0	1	0	0	0	0
0	2046	1	2000	0	1		1	1	1	1	1	0	0		0		1	0	1	0	1	1	1	1	1	1	0		0		0		0		1	1		0	0	0	1	0	0	0	1	0	0	0	0
0	2047	1	2000	0	1		1	1	1	1	1	0	1	1	0		0		0		1	1	1	1	1	1	0		0		0		0		1	1		1	0	0	1	0	0	0	1	0	0	0	0
0	2048	1	2000	0	1		1	2	0	1	1	1	1	0	1	0	1	0	1	0	0		0		1	0	0		0		0		0		0			1	0	0	1	0	0	0	1	0	0	0	0
0	2049	1	1500	0	1		1	5	0	1	1	1	1	0	1	1	0		1	0	1	1	1	0	1	0	0		0		1	0	0		0			1	0	0	1	0	0	0	1	0	0	0	0
1	4001	1								0																																			1	0	0	0	0
1	4002	1								0																																			1	0	0	0	0
1	4003	1								0																																			1	0	0	0	0
1	4004	1
1	4005	1								1	0		0		0		0		0		0		0		0		0		0		0		0		1			1	0	0	1	0	0		1	0	0	0	0
1	4006	0
1	4007	1								0																																			1	0	0	0	0
1	4008	1								0																																			1	0	0	0	0
1	4009	1								0																																			1	0	0	0	0
1	4010	1								1	0		0		0		0		0		0		1		0		0		0		0		0		0			1	0	0	1	0	0		1	0	0	0	0
1	4011	1								0																																			1	0	0	0	0
1	4012	1								0																																			0	0	0	0	0
1	4013	1								1	1		0		0		0		0		0		1		0		0		0		0		0		0			1	0	0	1	0	0		1	0	0	0	0
1	4014	1								0																																			1	0	0	0	0
1	4015	1								1	0		0		0		0		0		0		1		0		0		0		0		0		0			1	0	0	0	0	0		1	0	0	0	0
1	4016	0
1	4017	1								0																																			1	0	0	0	0
1	4018	1								0																																			1	0	0	0	0
1	4019	1								0																																			1	0	0	0	0
1	4020	1								1	0		0		0		0		0		0		0		0		0		1		0		0		0			1	0	0	1	0	0		0	0	0	0	0
1	4021	1								0																																			1	0	0	0	0
1	4022	0								0																																			1	0	0	0	0
1	4023	1								0																																			1	0	0	0	0
1	4024	1								0																																			1	0	0	0	0
1	4025	1								0																																			0	0	0	0	0
1	4026	1								0																																			0	0	0	0	0
1	4027	1								0																																			1	0	0	0	0
1	4028	1								0																																			1	0	0	0	0
1	4029	1								0																																			1	0	0	0	0
1	4030	1								1	0		0		0		0		1		0		0		0		0		0		0		0		0			1	0	0	1	0	0		1	0	0	1	0
1	4031	0								0																																			1	0	0	0	0
1	4032	1								0																																			0	0	0	0	0
1	4033	0								0																																			1	0	0	0	0
1	4034	0								0																																			1	0	0	0	0
1	4035	1								0																																			1	0	0	0	0
[truncated: 72 more rows]
[truncated: 25 more columns]
